# Supplementary material for: NPC1 controls TGFBR1 stability in a cholesterol transport-independent manner and promotes hepatocellular carcinoma progression
Source: Nat Commun. 2025 Jan 7;16:439. doi: 10.1038/s41467-024-55788-5 (PMC11704005; doi:10.1038/s41467-024-55788-5)
Supplement: Supplementary file 3 — Supplementary Data 1 [file 41467_2024_55788_MOESM3_ESM.xlsx]

## Sheet: Supplementary Data 1
Tissue microarray details and clinical information
ChipID	Position	ParaffinID	OS	OS Status	DFS	DFS Status	Risk	Diameter	Tumor Number	Age	Sex	NPC1	TGFBR1	AJCC Stage	Additional	Diameter (cm)	Cirrhosis (1=yes, 0=No)	MVI(1=yes, 0=No)	Differentiation	HBsAg(1=yes, 0=No)	AFP（ngNAmL）
Su08	A07	D19A3430	60	0	5	1	High	>5	>=2	<=60	Male	12	12	II	NA	2	1	0	NA	1	9
Su08	C01	D19A3445	41	1	32	1	High	>5	1	<=60	Male	12	\	II	NA	7	1	1	I-II	1	581
Su08	D01	D19A3454	13	1	5	1	Intermediate	>5	1	<=60	Male	12	12	I	NA	3.5	0	0	I-II	0	435
Su08	D07	D19A3457	13	1	10	1	Intermediate	>5	1	<=60	Male	12	12	I	NA	6	1	1	I-II	0	11
Su08	G01	D19A3481	59	0	7	1	Intermediate	>5	1	<=60	Male	12	12	I	NA	3	1	1	I-II	1	246
Su08	H01	D19A3490	60	0	13	1	High	<=5	1	<=60	Male	12	12	II	NA	6	1	0	I-II	1	84
Su08	H11	D19A3495	58	0	58	0	Low	<=5	1	<=60	Male	12	12	I	NA	5	1	0	I-II	1	11
Su08	H13	D19A3496	48	1	7	1	Intermediate	>5	1	<=60	Male	12	12	I	NA	4.5	0	0	III-IV	1	1322
Su08	I03	D19A3500	41	1	38	1	High	<=5	1	<=60	Male	12	12	II	NA	8	1	0	I-II	1	554
Su08	J17	D19A3516	10	1	7	1	High	>5	>=2	<=60	Male	12	\	II	NA	6	1	0	I-II	1	110
Su15	B07	D19A4325	33	1	29	1	High	>5	1	>60	Male	12	3	II	NA	3	1	0	III-IV	0	4
Su15	B09	D19A4326	32	1	9	1	Intermediate	>5	1	<=60	Male	12	\	I	NA	2	1	0	III-IV	1	49
Su15	B13	D19A4328	55	0	55	0	Low	<=5	1	<=60	Male	12	12	I	NA	7	1	0	I-II	1	7
Su15	C03	D19A4332	26	1	15	1	Intermediate	>5	1	<=60	Male	12	4	I	NA	1.5	1	0	I-II	1	169
Su15	C13	D19A4337	15	1	7	1	High	>5	1	<=60	Male	12	12	II	NA	11	1	1	I-II	0	3
Su15	E03	D19A4350	54	0	54	0	Intermediate	>5	1	<=60	Male	12	12	I	NA	2.5	1	1	III-IV	1	163
Su15	E05	D19A4351	8	1	7	1	Low	<=5	1	<=60	Male	12	3	I	NA	2.5	1	0	III-IV	1	494
Su15	E13	D19A4355	60	0	35	1	High	<=5	>=2	<=60	Male	12	3	II	NA	6	1	0	III-IV	1	12
Su15	F05	D19A4359	60	0	43	1	Low	<=5	1	<=60	Male	12	12	I	NA	4	1	1	I-II	1	35
Su15	F11	D19A4363	32	1	18	1	High	<=5	1	<=60	Male	12	\	III	NA	7	1	1	III-IV	1	14
Su15	F15	D19A4365	60	0	19	1	High	>5	1	<=60	Male	12	3	II	NA	8	1	1	I-II	0	1546
Su15	G01	D19A4367	25	1	6	1	High	>5	1	<=60	Male	12	12	II	NA	9	1	0	I-II	1	7
Su15	H01	D19A4376	26	1	10	1	High	>5	1	<=60	Male	12	12	II	NA	3	1	0	I-II	1	58
Su15	H11	D19A4381	12	1	8	1	Low	<=5	1	<=60	Male	12	4	I	NA	3.3	1	0	I-II	1	9
Su15	H13	D19A4382	60	0	49	0	High	<=5	1	>60	Female	12	12	II	NA	3	1	0	I-II	1	16
Su15	H15	D19A4383	25	1	6	1	High	<=5	>=2	<=60	Male	12	12	II	NA	4.5	1	1	I-II	1	1993
Su15	H17	D19A4384	60	0	49	0	High	<=5	1	<=60	Male	12	12	II	NA	3	0	0	I-II	0	629
Su15	I17	D19A4393	60	0	47	0	Low	<=5	1	<=60	Male	12	12	I	NA	4	1	0	I-II	1	7
Su15	J11	D19A4399	26	1	10	1	High	<=5	>=2	<=60	Male	12	12	II	NA	6	1	0	III-IV	1	4
T16-855TMAB	A03	P1117076	17.8947	1	5.85526	1	High	<=5	NA	>60	Male	12	3	III	NA	2.5	1	0	I-II	1	4785
T16-855TMAB	A17	P1114590	60	0	60	0	Low	<=5	1	<=60	Male	12	4	I	NA	2.5	1	0	I-II	1	565
T16-855TMAB	B01	P1114063	60	0	60	0	Low	<=5	NA	>60	Male	12	12	I	NA	5	1	0	I-II	1	12
T16-855TMAB	F01	P1100995	12.0066	1	9.67105	1	High	>5	1	<=60	Male	12	3	III	NA	3	0	0	III-IV	1	25443
T16-855TMAB	J07	P1130194	60	0	60	0	High	<=5	NA	<=60	Female	12	12	II	NA	3	1	0	I-II	1	22
TFHCC-02	A01	TFHCC202001	60	0	60	0	Low	<=5	1	<=60	Female	12	12	I	NA	2	1	1	III-IV	1	5
TFHCC-02	B09	TFHCC202014	32	1	12	1	High	>5	1	>60	Male	12	12	II	NA	2	1	0	I-II	1	12433
TFHCC-02	B17	TFHCC202018	14	1	9	1	Low	<=5	1	<=60	Male	12	12	I	NA	4	1	0	I-II	1	6
TFHCC-02	D07	TFHCC202031	60	0	26	1	Low	<=5	1	<=60	Male	12	12	I	NA	2	1	0	I-II	1	2322
TFHCC-02	D15	TFHCC202035	24	1	7	1	Low	<=5	1	<=60	Female	12	12	I	NA	5	1	0	III-IV	1	20450
TFHCC-02	D17	TFHCC202036	60	0	5	1	High	>5	1	>60	Male	12	4	III	NA	4	1	0	III-IV	1	8
TFHCC-02	F17	TFHCC202054	60	0	28	1	Intermediate	>5	1	<=60	Male	12	12	I	NA	2	1	0	III-IV	1	12
TFHCC-02	G17	TFHCC202063	60	0	9	1	High	<=5	1	<=60	Male	12	\	II	NA	3.5	1	0	I-II	1	255
TFHCC-02	H07	TFHCC202067	60	0	33	1	Low	<=5	1	>60	Male	12	4	I	NA	1.5	1	0	I-II	1	6
TFHCC-02	H15	TFHCC202071	60	0	28	1	Low	<=5	1	<=60	Male	12	12	I	NA	3	1	0	I-II	0	48
Su08	A17	D19A3435	47	1	29	1	High	<=5	1	<=60	Male	9	9	II	NA	7	1	1	III-IV	1	2128
Su08	B05	D19A3438	57	1	51	1	Low	<=5	1	>60	Male	9	9	I	NA	3	1	0	I-II	0	16
Su08	B07	D19A3439	57	0	50	1	Intermediate	>5	1	<=60	Male	9	9	I	NA	10	1	1	III-IV	1	>50000
Su08	B09	D19A3440	19	1	12	1	Intermediate	>5	1	<=60	Male	9	3	I	NA	3	1	0	I-II	1	8
Su08	B15	D19A3443	60	0	60	0	Intermediate	>5	1	<=60	Male	9	9	I	NA	7	1	1	NA	1	12665
Su08	F03	D19A3473	27	1	15	1	High	>5	1	<=60	Male	9	9	II	NA	4	1	0	I-II	1	6
Su08	F09	D19A3476	24	1	13	1	High	>5	1	<=60	Male	9	9	II	NA	4	0	0	III-IV	1	6455
Su08	F15	D19A3479	59	0	4	1	Intermediate	>5	1	<=60	Male	9	1	I	NA	8	1	1	I-II	1	>50000
Su08	F17	D19A3480	47	1	42	1	Low	<=5	1	<=60	Male	9	\	I	NA	4	1	0	I-II	1	10830
Su08	G05	D19A3483	59	0	59	0	Intermediate	>5	1	<=60	Female	9	9	I	NA	3	1	0	I-II	1	192
Su08	I11	D19A3504	57	0	57	0	Intermediate	>5	1	<=60	Male	9	9	I	NA	6.5	1	0	III-IV	1	3378
Su15	C15	D19A4346	60	0	55	0	Low	<=5	1	<=60	Male	9	9	I	NA	7.5	1	0	I-II	1	9
Su15	D15	D19A4347	60	0	54	0	Low	<=5	1	<=60	Male	9	9	I	NA	4	1	0	I-II	1	22
Su15	E01	D19A4349	60	0	42	1	Intermediate	>5	1	<=60	Male	9	9	I	NA	11	1	1	III-IV	1	4031
Su15	F01	D19A4357	60	0	53	0	Intermediate	>5	1	<=60	Male	9	9	I	NA	4	0	0	III-IV	1	2688
Su15	F17	D19A4366	30	1	19	1	High	<=5	>=2	<=60	Male	9	9	II	NA	6	0	1	I-II	0	944
Su15	G03	D19A4368	24	1	5	1	Low	<=5	1	<=60	Male	9	3	I	NA	16	1	1	III-IV	1	133
Su15	G07	D19A4370	60	0	8	1	Intermediate	>5	1	<=60	Female	9	\	I	NA	5	0	0	I-II	0	2
Su15	I01	D19A4385	60	0	49	0	Low	<=5	1	<=60	Male	9	9	I	NA	8	1	0	I-II	1	11946
Su15	I11	D19A4390	60	0	47	0	Low	<=5	1	<=60	Male	9	3	I	NA	6.5	1	0	III-IV	1	3
Su15	J07	D19A4397	53	1	47	0	High	>5	1	<=60	Male	9	9	II	NA	3.5	0	0	I-II	1	3899
T16-855TMAB	C17	P1109484	60	0	49.4408	1	High	<=5	NA	<=60	Male	9	\	II	NA	4.5	1	0	I-II	1	25
T16-855TMAB	I07	P1127175	36.25	1	4.80263	1	Intermediate	>5	1	>60	Male	9	9	I	NA	4	1	1	I-II	1	61
T16-855TMAB	J01	P1128999	60	0	54.6382	1	NA	<=5	1	>60	Male	9	3	I	No Risk Info	3	1	0	I-II	1	34
T16-855TMAB	J03	P1129455	39.5066	1	7.99342	1	NA	>5	1	<=60	Male	9	2	I	No Risk Info	2.5	1	0	I-II	1	453
TFHCC-02	A05	TFHCC202003	38	1	23	1	Low	<=5	1	<=60	Male	9	9	I	NA	10.5	1	1	I-II	1	45223
TFHCC-02	B05	TFHCC202012	17	1	7	1	High	>5	1	<=60	Male	9	9	IV	NA	4.5	1	0	III-IV	1	98
TFHCC-02	C09	TFHCC202023	33	1	8	1	Low	<=5	1	<=60	Male	9	3	I	NA	7	1	0	III-IV	1	6
TFHCC-02	C11	TFHCC202024	37	1	7	1	High	>5	1	<=60	Male	9	9	II	NA	12	1	1	III-IV	1	39110
TFHCC-02	D13	TFHCC202034	53	1	15	1	Low	<=5	1	<=60	Male	9	2	I	NA	1	1	0	I-II	1	92
TFHCC-02	F03	TFHCC202047	51	0	45	1	Low	<=5	1	<=60	Male	9	9	I	NA	4	1	0	III-IV	1	11265
TFHCC-02	H09	TFHCC202068	44	1	34	1	Low	<=5	1	<=60	Male	9	9	I	NA	7	0	0	I-II	0	3377
Su08	B03	D19A3437	60	0	60	0	Low	<=5	1	<=60	Female	8	2	I	NA	2.2	NA	NA	I-II	1	13.8
Su08	B17	D19A3444	60	0	60	0	High	<=5	1	<=60	Male	8	8	II	NA	10	NA	0	III-IV	1	1210
Su08	C03	D19A3446	20	1	7	1	Low	<=5	1	<=60	Male	8	8	I	NA	11	NA	NA	III-IV	1	3.4
Su08	D05	D19A3456	48	1	12	1	High	<=5	>=2	<=60	Male	8	2	II	NA	6	NA	0	I-II	1	409.5
Su08	E01	D19A3463	15	1	9	1	High	>5	1	>60	Male	8	8	II	NA	1.5	NA	0	III-IV	1	2.8
Su08	H09	D19A3494	13	1	8	1	Intermediate	>5	1	>60	Male	8	8	I	NA	3	NA	0	I-II	1	12.4
Su08	H17	D19A3498	58	0	58	0	Low	<=5	1	<=60	Male	8	8	I	NA	13	NA	1	I-II	1	55.19
Su08	I09	D19A3503	57	0	57	0	Low	<=5	1	<=60	Female	8	8	I	NA	5	NA	0	I-II	1	3
Su08	I17	D19A3507	39	1	16	1	Low	<=5	1	<=60	Male	8	2	I	NA	1.5	NA	0	I-II	1	591.3
Su08	J07	D19A3511	57	0	57	0	High	<=5	1	<=60	Male	8	8	II	NA	3	NA	0	I-II	1	18.4
Su15	B11	D19A4327	56	1	48	1	High	<=5	1	>60	Male	8	8	II	NA	3	NA	0	I-II	1	3.3
Su15	C07	D19A4334	17	1	14	1	High	>5	1	>60	Male	8	2	II	NA	6	NA	0	I-II	1	1210
Su15	C09	D19A4335	7	1	5	1	Intermediate	>5	1	<=60	Male	8	8	I	NA	5.5	NA	NA	I-II	0	2.04
Su15	C11	D19A4336	55	0	13	1	High	<=5	1	>60	Female	8	8	II	NA	3.5	NA	0	I-II	1	2.6
Su15	D01	D19A4339	60	0	54	0	Low	<=5	1	>60	Male	8	8	I	NA	4	NA	NA	I-II	1	16.45
Su15	F03	D19A4358	48	1	42	1	High	>5	1	<=60	Male	8	8	II	NA	4.5	NA	0	I-II	1	18.8
Su15	F07	D19A4360	60	0	53	0	Intermediate	>5	1	<=60	Male	8	8	I	NA	1	NA	0	I-II	1	5.1
Su15	G05	D19A4369	60	0	53	0	High	<=5	>=2	<=60	Male	8	8	II	NA	2	NA	0	I-II	1	323.1
Su15	I05	D19A4387	60	0	49	0	Low	<=5	1	<=60	Male	8	8	I	NA	17	NA	1	I-II	1	257
Su15	I07	D19A4388	49	0	4	1	Intermediate	>5	1	>60	Male	8	8	I	NA	2.5	NA	NA	I-II	1	284.4
Su15	J01	D19A4394	60	0	47	0	Intermediate	>5	1	<=60	Male	8	8	I	NA	3.5	NA	1	III-IV	1	8.29
Su15	J15	D19A4401	6	1	5	1	High	<=5	>=2	<=60	Male	8	8	II	NA	5.8	NA	0	III-IV	0	1.6
T16-855TMAB	A01	P1120127	9.01316	1	7.66447	1	High	>5	1	<=60	Male	8	3	II	NA	2.5	NA	0	I-II	1	30.2
T16-855TMAB	A15	P1114886	60	0	60	0	Intermediate	>5	NA	<=60	Male	8	8	I	NA	NA	NA	0	I-II	1	3.5
T16-855TMAB	B11	P1113059	51.5789	1	47.8289	1	NA	<=5	1	<=60	Male	8	8	I	No Risk Info	0.4	NA	0	I-II	1	382
T16-855TMAB	D05	P1107074	60	0	60	0	Intermediate	>5	NA	<=60	Male	8	0	I	NA	6	NA	NA	III-IV	1	133.6
T16-855TMAB	E07	P1102926	60	0	54.5395	1	Low	<=5	NA	<=60	Male	8	2	I	NA	1.5	NA	NA	I-II	1	49.71
T16-855TMAB	G01	P1120142	60	0	60	0	Low	<=5	NA	<=60	Male	8	8	I	NA	6	NA	1	I-II	0	58.54
TFHCC-02	A09	TFHCC202005	58	1	27	1	Low	<=5	1	>60	Male	8	8	I	NA	3.5	NA	0	I-II	0	24.12
TFHCC-02	A11	TFHCC202006	34	1	12	1	High	<=5	1	<=60	Male	8	8	II	NA	5	NA	1	I-II	1	48.29
TFHCC-02	A13	TFHCC202007	60	0	60	0	High	<=5	>=2	<=60	Male	8	8	II	NA	9	NA	1	III-IV	0	1210
TFHCC-02	B11	TFHCC202015	51	1	48	1	Low	<=5	1	>60	Female	8	8	I	NA	3	NA	0	I-II	1	126.7
TFHCC-02	B15	TFHCC202017	14	1	4	1	High	>5	1	<=60	Male	8	8	III	NA	4.5	NA	1	III-IV	1	1210
TFHCC-02	C01	TFHCC202019	55	1	51	1	High	<=5	>=2	<=60	Male	8	8	I	NA	10.5	NA	0	III-IV	0	44.4
TFHCC-02	E11	TFHCC202042	23	1	20	1	Intermediate	>5	1	>60	Female	8	8	I	NA	5	NA	0	I-II	1	2.2
TFHCC-02	F09	TFHCC202050	60	0	30	1	Intermediate	>5	1	>60	Male	8	8	I	NA	4.5	NA	0	III-IV	1	1210
TFHCC-02	F13	TFHCC202052	34	1	6	1	Low	<=5	1	<=60	Male	8	8	I	NA	4	1	0	I-II	1	12
TFHCC-02	G01	TFHCC202055	60	0	11	1	Low	<=5	1	>60	Male	8	8	I	NA	4.5	1	1	I-II	1	3787
TFHCC-02	H01	TFHCC202064	57	1	17	1	High	>5	1	>60	Male	8	8	II	NA	3	1	0	I-II	1	4332
TFHCC-02	H17	TFHCC202072	23	1	5	1	Low	<=5	1	<=60	Male	8	8	I	NA	4.4	1	0	I-II	1	42
TFHCC-02	I07	TFHCC202076	60	0	60	0	Low	<=5	1	<=60	Male	8	8	I	NA	4.5	1	1	I-II	1	320
TFHCC-02	I13	TFHCC202079	34	1	3	1	High	<=5	1	<=60	Male	8	8	II	NA	4	1	1	I-II	1	3788
TFHCC-02	J05	TFHCC202084	39	1	30	1	Low	<=5	1	<=60	Male	8	8	I	NA	3	1	0	I-II	1	7
TFHCC-02	J11	TFHCC202087	60	0	50	1	Low	<=5	1	<=60	Male	8	8	I	NA	12	1	1	I-II	0	>50000
Su08	A03	D19A3428	60	0	60	0	Low	<=5	1	<=60	Female	6	6	I	NA	3	0	0	I-II	1	93
Su08	A15	D19A3434	60	0	9	1	High	<=5	1	<=60	Male	6	6	II	NA	2	1	1	I-II	1	1
Su08	E09	D19A3467	60	0	45	1	Low	<=5	1	<=60	Male	6	6	I	NA	2.5	1	0	I-II	1	1721
Su08	H05	D19A3492	58	0	58	0	Low	<=5	1	<=60	Male	6	6	I	NA	4	1	0	I-II	1	6
Su08	I15	D19A3506	27	1	21	1	Intermediate	>5	1	>60	Female	6	6	I	NA	2.5	1	0	I-II	1	3
Su08	J01	D19A3508	41	1	30	1	Low	<=5	1	>60	Male	6	6	I	NA	6.5	1	0	III-IV	1	5
Su15	A03	D19A4314	21	1	17	1	Low	<=5	1	<=60	Male	6	6	I	NA	5.5	NA	NA	I-II	NA	NA
Su15	A07	D19A4316	60	0	56	0	Low	<=5	1	<=60	Male	6	6	I	NA	8	1	0	III-IV	0	4
Su15	B01	D19A4322	60	0	56	0	Low	<=5	1	<=60	Male	6	6	I	NA	9	NA	1	I-II	1	410.8
Su15	B03	D19A4323	13	1	10	1	Low	<=5	1	<=60	Male	6	6	I	NA	4	NA	1	III-IV	1	1210
Su15	C17	D19A4338	60	0	54	0	High	<=5	1	<=60	Male	6	6	II	NA	6.5	NA	0	III-IV	0	101.9
Su15	D03	D19A4340	60	0	54	0	Low	<=5	1	<=60	Male	6	6	I	NA	6	NA	NA	III-IV	1	298.7
Su15	E11	D19A4354	60	0	54	0	Low	<=5	1	<=60	Female	6	6	I	NA	8	NA	0	I-II	1	26.1
Su15	F13	D19A4364	60	0	53	0	Low	<=5	1	<=60	Male	6	6	I	NA	3.5	NA	NA	III-IV	1	5.78
Su15	G11	D19A4372	25	1	4	1	High	>5	>=2	<=60	Male	6	6	III	NA	6.5	NA	0	I-II	0	3.2
Su15	G13	D19A4373	6	1	4	1	High	>5	1	>60	Male	6	0	II	NA	4	NA	NA	III-IV	1	8.31
Su15	G15	D19A4374	6	1	4	1	Low	<=5	1	<=60	Male	6	6	I	NA	3	NA	0	I-II	1	2.3
Su15	H03	D19A4377	60	0	8	1	High	>5	1	<=60	Male	6	6	II	NA	6	NA	NA	I-II	1	1210
Su15	J13	D19A4400	23	1	5	1	Low	<=5	1	>60	Male	6	6	I	NA	5	NA	NA	I-II	1	387
T16-855TMAB	I15	P1128055	8.94737	1	3.98026	1	High	>5	>=2	>60	Male	6	6	IV	NA	3	NA	0	I-II	1	48.6
TFHCC-02	B13	TFHCC202016	60	0	60	0	Low	<=5	1	>60	Male	6	6	I	NA	2.5	NA	1	I-II	1	14.13
TFHCC-02	D05	TFHCC202030	28	1	7	1	Intermediate	>5	1	<=60	Female	6	1	I	NA	1.5	NA	1	I-II	0	683.3
TFHCC-02	E05	TFHCC202039	60	0	52	1	High	>5	1	<=60	Male	6	6	III	NA	3	NA	0	I-II	0	69
TFHCC-02	G09	TFHCC202059	50	1	11	1	High	>5	1	>60	Male	6	6	III	NA	1.8	NA	0	I-II	1	1210
TFHCC-02	H03	TFHCC202065	24	1	10	1	High	>5	1	>60	Male	6	6	II	NA	5.5	NA	0	I-II	1	5.5
TFHCC-02	H11	TFHCC202069	51	1	29	1	Low	<=5	1	<=60	Male	6	6	I	NA	2.5	NA	0	I-II	0	2
TFHCC-02	I17	TFHCC202081	49	1	19	1	Low	<=5	1	>60	Male	6	6	I	NA	12	NA	1	III-IV	1	1210
TFHCC-02	J13	TFHCC202088	60	0	37	1	Low	<=5	1	>60	Male	6	6	I	NA	2.5	NA	0	III-IV	1	229.1
Su08	C13	D19A3451	10	1	5	1	Low	<=5	1	<=60	Male	4	4	I	NA	3	1	1	I-II	0	2
Su08	D17	D19A3462	60	0	60	0	Low	<=5	1	<=60	Male	4	4	I	NA	8	1	0	I-II	1	1868
Su08	F01	D19A3472	60	0	60	0	Low	<=5	1	<=60	Male	4	4	I	NA	2	1	1	III-IV	1	456
Su08	G15	D19A3488	59	0	59	0	Low	<=5	1	<=60	Female	4	0	I	NA	5	0	0	I-II	1	7
Su08	I01	D19A3499	20	1	13	1	High	>5	1	<=60	Male	4	4	II	NA	8	1	1	III-IV	1	108
Su08	J05	D19A3510	57	0	57	0	Low	<=5	1	<=60	Male	4	4	I	NA	11	1	0	I-II	1	5
Su08	J13	D19A3514	8	1	6	1	High	>5	1	<=60	Male	4	4	II	NA	3	0	NA	III-IV	1	73
Su08	J15	D19A3515	57	0	57	0	Low	<=5	1	<=60	Male	4	4	I	NA	1.5	0	0	III-IV	1	1
Su15	A05	D19A4315	56	0	56	0	Low	<=5	1	>60	Male	4	4	I	NA	6	1	0	I-II	1	6
Su15	A13	D19A4319	60	0	36	1	High	<=5	>=2	<=60	Male	4	4	II	NA	6	1	0	I-II	1	17
Su15	A17	D19A4321	60	0	31	1	Intermediate	>5	1	>60	Female	4	4	I	NA	4	1	NA	III-IV	1	242
Su15	B17	D19A4330	60	0	55	0	Low	<=5	1	<=60	Male	4	4	I	NA	3	1	0	III-IV	1	12
Su15	C01	D19A4331	57	1	55	0	Intermediate	>5	1	>60	Male	4	4	I	NA	2	1	0	I-II	1	2530
Su15	C05	D19A4333	25	1	21	1	Low	<=5	1	<=60	Male	4	4	I	NA	3	0	0	I-II	1	4629
Su15	E15	D19A4361	54	0	54	0	Low	<=5	1	<=60	Male	4	4	I	NA	3.5	1	0	III-IV	1	523
Su15	E17	D19A4356	60	0	53	0	Low	<=5	1	<=60	Female	4	4	I	NA	3	1	1	III-IV	1	7380
Su15	H05	D19A4378	60	0	14	1	Low	<=5	1	<=60	Male	4	4	I	NA	4.5	1	0	I-II	0	5
T16-855TMAB	A05	P1116629	60	0	60	0	High	>5	NA	<=60	Male	4	4	III	NA	3	1	0	III-IV	1	600
T16-855TMAB	A09	P1115257	36.4145	1	34.4079	1	Intermediate	>5	1	>60	Male	4	8	I	NA	5	1	0	I-II	1	2
T16-855TMAB	B03	P1113854	57.8618	0	45.8553	1	Intermediate	>5	1	>60	Male	4	0	I	NA	8	1	NA	III-IV	1	274
T16-855TMAB	B05	P1114589	60	0	60	0	Low	<=5	1	<=60	Male	4	4	I	NA	9	1	1	III-IV	0	635
T16-855TMAB	B09	P1113203	60	0	60	0	Low	<=5	NA	<=60	Male	4	4	I	NA	3	0	0	III-IV	1	40
T16-855TMAB	B17	P1112493	60	0	23.4211	1	High	<=5	NA	>60	Male	4	4	II	NA	7	1	1	III-IV	0	2
T16-855TMAB	C01	P1112338	58.5526	1	19.5395	1	Low	<=5	NA	>60	Female	4	4	I	NA	4.5	1	0	III-IV	1	242
T16-855TMAB	D07	P1107351	55.3947	1	35.7237	1	High	>5	1	<=60	Male	4	4	IV	NA	2.8	1	0	I-II	0	2
T16-855TMAB	F05	P1100760	60	0	60	0	Low	<=5	NA	<=60	Male	4	4	I	NA	4	1	NA	III-IV	1	22
T16-855TMAB	G11	P1121355	60	0	60	0	Low	<=5	1	<=60	Female	4	4	I	NA	9	1	0	I-II	0	2446
T16-855TMAB	G13	P1121361	60	0	60	0	Low	<=5	NA	>60	Female	4	4	I	NA	4.8	1	0	I-II	1	8
T16-855TMAB	G17	P1105439	60	0	60	0	Low	<=5	NA	<=60	Male	4	4	I	NA	7.5	1	0	III-IV	0	179
T16-855TMAB	H01	P1122441	33.8816	1	16.9408	1	Low	<=5	1	<=60	Male	4	4	I	NA	5	1	0	I-II	0	1
T16-855TMAB	H05	P1123426	7.53289	1	7.17105	1	High	>5	>=2	<=60	Male	4	0	III	NA	4	1	0	III-IV	0	504
T16-855TMAB	H15	P1125450	60	0	60	0	Intermediate	>5	NA	<=60	Male	4	4	I	NA	2	1	0	I-II	1	815
T16-855TMAB	H17	P1125735	60	0	60	0	Low	<=5	NA	>60	Male	4	4	I	NA	0.5	0	0	I-II	1	23
TFHCC-02	A15	TFHCC202008	60	0	40	1	High	<=5	>=2	<=60	Male	4	8	IV	NA	3.5	1	NA	I-II	1	46
TFHCC-02	A17	TFHCC202009	60	0	35	1	High	>5	1	<=60	Male	4	4	II	NA	7	1	1	III-IV	1	8400
TFHCC-02	B01	TFHCC202010	60	0	5	1	High	>5	>=2	<=60	Male	4	4	III	NA	3.5	1	0	I-II	1	85
TFHCC-02	B07	TFHCC202013	60	0	3	1	High	<=5	>=2	<=60	Male	4	4	I	NA	3	1	0	III-IV	1	2
TFHCC-02	C03	TFHCC202020	46	1	4	1	Intermediate	>5	1	<=60	Male	4	0	I	NA	2.5	1	0	I-II	1	8
TFHCC-02	D01	TFHCC202028	60	0	21	1	Low	<=5	1	<=60	Male	4	4	I	NA	2.5	1	1	III-IV	1	3
TFHCC-02	E01	TFHCC202037	47	1	29	1	Low	<=5	1	<=60	Male	4	4	I	NA	5	1	0	III-IV	0	3699
TFHCC-02	E09	TFHCC202041	20	1	10	1	Low	<=5	1	<=60	Male	4	1	I	NA	1.8	1	0	I-II	1	2
TFHCC-02	F05	TFHCC202048	60	0	60	0	High	>5	1	>60	Female	4	4	II	NA	2	0	0	III-IV	1	5148
TFHCC-02	F07	TFHCC202049	60	0	60	0	High	<=5	1	<=60	Female	4	4	II	NA	4.8	1	1	I-II	0	166
TFHCC-02	F11	TFHCC202051	60	0	46	1	Low	<=5	1	<=60	Male	4	4	I	NA	1.5	1	0	III-IV	1	31
TFHCC-02	G07	TFHCC202058	60	0	60	0	Low	<=5	1	<=60	Male	4	4	I	NA	2	1	0	I-II	1	16
TFHCC-02	G11	TFHCC202060	22	1	5	1	High	<=5	1	>60	Male	4	4	II	NA	3.5	1	NA	I-II	1	8
TFHCC-02	H13	TFHCC202070	55	1	23	1	High	<=5	1	>60	Male	4	4	II	NA	2.5	0	0	I-II	1	15
TFHCC-02	I01	TFHCC202073	60	0	23	1	Intermediate	>5	1	<=60	Male	4	6	I	NA	1.8	1	0	I-II	1	137
TFHCC-02	I11	TFHCC202078	60	0	33	1	Low	<=5	1	<=60	Male	4	4	I	NA	6	1	0	I-II	1	2
TFHCC-02	J09	TFHCC202086	60	0	50	1	Low	<=5	1	<=60	Male	4	4	I	NA	3.5	1	1	I-II	1	1172
Su08	C11	D19A3450	60	0	60	0	Low	<=5	1	<=60	Male	3	3	I	NA	11	1	1	I-II	1	52850
Su08	E07	D19A3466	60	0	60	0	Intermediate	>5	1	<=60	Female	3	3	I	NA	20	1	0	I-II	1	60500
Su08	E13	D19A3469	60	0	60	0	Low	<=5	1	<=60	Male	3	0	I	NA	4.5	1	0	III-IV	1	3748
Su08	F11	D19A3477	59	0	12	1	Low	<=5	1	<=60	Male	3	3	I	NA	2	1	NA	III-IV	1	158
Su08	G13	D19A3487	29	1	25	1	High	>5	1	>60	Male	3	3	II	NA	3	1	0	I-II	1	419
Su08	H07	D19A3493	58	0	58	0	Intermediate	>5	1	>60	Male	3	3	I	NA	4	1	1	III-IV	0	1566
Su08	H15	D19A3497	39	1	6	1	High	>5	1	>60	Female	3	3	II	NA	9	1	1	III-IV	1	1667
Su08	J09	D19A3512	57	0	57	0	High	<=5	1	>60	Male	3	9	II	NA	6	1	1	I-II	0	4
Su08	J11	D19A3513	57	0	57	0	Intermediate	>5	1	<=60	Male	3	3	I	NA	7.5	1	1	III-IV	1	10
Su15	A09	D19A4317	60	0	56	0	High	<=5	>=2	<=60	Male	3	3	II	NA	2.5	1	0	III-IV	1	306
Su15	B15	D19A4329	29	1	21	1	High	>5	1	>60	Male	3	3	II	NA	5	1	1	I-II	0	2
Su15	D09	D19A4343	60	0	54	0	Low	<=5	1	<=60	Male	3	3	I	NA	3.5	1	NA	III-IV	1	67
Su15	E07	D19A4352	32	1	26	1	Low	<=5	1	<=60	Male	3	8	I	NA	1.5	1	1	I-II	1	12
Su15	G17	D19A4375	14	1	6	1	Low	<=5	1	<=60	Male	3	3	I	NA	3	1	0	III-IV	1	7100
Su15	I03	D19A4386	49	0	49	0	High	<=5	1	<=60	Female	3	3	II	NA	4	1	NA	III-IV	1	27
Su15	I13	D19A4391	7	1	5	1	Low	<=5	1	>60	Male	3	8	I	NA	5	1	0	III-IV	1	2566
Su15	J09	D19A4398	60	0	20	1	Low	<=5	1	<=60	Male	3	6	I	NA	12	1	0	III-IV	0	60500
T16-855TMAB	D15	P1104824	60	0	60	0	Intermediate	>5	NA	<=60	Male	3	3	I	NA	8.5	1	0	I-II	0	1
T16-855TMAB	G05	P1118347	60	0	16.3158	1	High	>5	>=2	>60	Male	3	3	II	NA	4.5	1	NA	III-IV	1	9
T16-855TMAB	I11	P1127327	20.3618	1	9.60526	1	High	<=5	1	>60	Male	3	3	II	NA	4.5	1	0	III-IV	1	12360
TFHCC-02	B03	TFHCC202011	60	0	60	0	Low	<=5	1	<=60	Male	3	3	I	NA	9	1	0	III-IV	1	60500
TFHCC-02	C13	TFHCC202025	55	1	17	1	Low	<=5	1	<=60	Male	3	6	I	NA	1.5	1	0	III-IV	1	37
TFHCC-02	D09	TFHCC202032	38	1	15	1	Low	<=5	1	<=60	Male	3	3	I	NA	2.5	1	0	III-IV	1	699
TFHCC-02	G15	TFHCC202062	60	0	15	1	High	>5	>=2	<=60	Male	3	3	I	NA	8	1	1	III-IV	1	3
Su08	A01	D19A3427	51	1	48	1	Low	<=5	1	>60	Female	2	2	I	NA	3.5	0	NA	III-IV	1	10
Su08	A14	D19A3433	53	1	15	1	Low	<=5	1	<=60	Male	2	3	I	NA	4.5	1	NA	I-II	1	1110
Su15	I15	D19A4392	60	0	47	0	Low	<=5	1	<=60	Male	2	3	I	NA	5.5	1	NA	I-II	1	19
T16-855TMAB	A11	P1116096	54.0132	0	47.9934	1	Intermediate	>5	NA	<=60	Male	2	2	I	NA	4.5	1	NA	I-II	0	151
T16-855TMAB	I05	P1126890	50.5921	1	38.3224	1	Low	<=5	NA	<=60	Male	2	2	I	NA	5.3	1	NA	I-II	1	1
TFHCC-02	A03	TFHCC202002	27	1	15	1	High	<=5	1	<=60	Female	2	2	II	NA	6	1	1	III-IV	1	8
TFHCC-02	E07	TFHCC202040	60	0	47	1	Low	<=5	1	<=60	Male	2	2	I	NA	12	1	0	III-IV	1	60500
TFHCC-02	E17	TFHCC202045	33	1	3	1	High	>5	>=2	>60	Male	2	2	III	NA	1	1	0	I-II	1	868
TFHCC-02	J07	TFHCC202085	54	1	46	1	High	<=5	>=2	<=60	Male	2	9	I	NA	8.5	1	0	I-II	1	17
Su08	G09	D19A3485	59	0	32	1	Low	<=5	1	<=60	Male	1	1	I	NA	12	1	NA	III-IV	1	60500
Su08	I07	D19A3502	51	1	19	1	Low	<=5	1	<=60	Female	1	1	I	NA	9	1	NA	I-II	1	495
TFHCC-02	D11	TFHCC202033	14	1	10	1	High	<=5	>=2	<=60	Male	1	1	II	NA	2.5	1	NA	I-II	1	5
Su08	A09	D19A3431	23	1	20	1	High	>5	1	>60	Female	0	0	II	NA	7	1	NA	III-IV	1	2128
Su08	B13	D19A3442	40	1	16	1	High	>5	1	<=60	Female	0	0	II	NA	11	1	NA	I-II	1	60500
Su08	C07	D19A3448	60	0	60	0	High	>5	1	<=60	Male	0	0	II	NA	9	1	NA	I-II	1	21200
Su08	C09	D19A3449	17	1	6	1	High	>5	1	<=60	Male	0	0	II	NA	7	1	NA	I-II	1	7070
Su08	D03	D19A3455	7	1	5	1	High	>5	1	<=60	Male	0	0	II	NA	11	1	NA	III-IV	1	4031
Su08	D11	D19A3459	60	0	53	1	Low	<=5	1	<=60	Male	0	0	I	NA	3	1	NA	III-IV	1	50
Su08	E15	D19A3470	9	1	7	1	Low	<=5	1	>60	Male	0	0	I	NA	2	0	NA	I-II	1	4
Su08	F05	D19A3474	13	1	7	1	Low	<=5	1	<=60	Male	0	0	I	NA	10	1	NA	III-IV	0	25600
Su08	F13	D19A3478	16	1	12	1	High	>5	1	>60	Male	0	0	II	NA	3	1	NA	I-II	1	337
Su08	H03	D19A3491	59	0	59	0	High	<=5	1	>60	Female	0	0	II	NA	14	1	NA	III-IV	1	2051
Su08	I05	D19A3501	58	0	58	0	Intermediate	>5	1	<=60	Male	0	0	I	NA	4.5	1	NA	I-II	1	98
Su15	A11	D19A4318	60	0	56	0	High	<=5	1	<=60	Male	0	8	II	NA	4	1	NA	I-II	1	783
Su15	D05	D19A4341	60	0	7	1	Low	<=5	1	<=60	Male	0	0	I	NA	7	1	NA	III-IV	1	13060
Su15	D07	D19A4342	54	0	54	0	Low	<=5	1	<=60	Male	0	0	I	NA	7	1	NA	III-IV	1	63
Su15	D11	D19A4344	59	1	19	1	High	<=5	>=2	>60	Male	0	8	II	NA	8	1	NA	I-II	1	4202
Su15	D13	D19A4345	60	0	54	0	Low	<=5	1	>60	Male	0	0	I	NA	6	1	NA	I-II	1	13
Su15	D17	D19A4348	60	0	15	1	Low	<=5	1	<=60	Male	0	3	I	NA	10	1	NA	I-II	0	4
Su15	E09	D19A4353	54	0	54	0	Intermediate	>5	1	<=60	Male	0	2	I	NA	6.5	1	NA	III-IV	1	3302
Su15	F09	D19A4362	60	0	53	0	High	<=5	1	<=60	Male	0	0	II	NA	2.2	1	NA	III-IV	1	131
Su15	G09	D19A4371	32	1	6	1	Low	<=5	1	<=60	Male	0	0	I	NA	6.5	1	NA	III-IV	1	1
Su15	H07	D19A4379	60	0	49	0	High	<=5	1	<=60	Male	0	0	II	NA	6	1	NA	I-II	1	5
Su15	H09	D19A4380	60	0	49	0	Low	<=5	1	<=60	Male	0	8	I	NA	3	1	NA	I-II	1	246
Su15	I09	D19A4389	60	0	49	0	Low	<=5	1	<=60	Male	0	8	I	NA	3.5	1	NA	I-II	1	2
Su15	J03	D19A4395	60	0	12	1	Low	<=5	1	>60	Male	0	0	I	NA	3.5	0	NA	I-II	1	642
Su15	J05	D19A4396	60	0	24	1	Intermediate	>5	1	<=60	Male	0	0	I	NA	2.5	1	NA	I-II	1	18
T16-855TMAB	A13	P1114603	50.0987	1	47.2697	1	Low	<=5	1	>60	Male	0	8	I	NA	14	1	NA	III-IV	0	3
T16-855TMAB	C03	P1112204	60	0	12.9934	1	Low	<=5	NA	>60	Male	0	0	I	NA	6	1	NA	I-II	0	1
T16-855TMAB	C05	P1111642	60	0	60	0	Intermediate	>5	NA	<=60	Male	0	8	I	NA	1.2	1	NA	III-IV	1	36
T16-855TMAB	C07	P1111193	28.8158	1	11.7763	1	Low	<=5	NA	<=60	Male	0	8	I	NA	2.2	1	NA	I-II	1	208
T16-855TMAB	C15	P1109288	5.39474	1	3.02632	1	High	>5	1	<=60	Female	0	8	III	NA	2	1	NA	III-IV	0	50
T16-855TMAB	D03	P1108264	60	0	60	0	Low	<=5	1	<=60	Male	0	0	I	NA	3	1	NA	I-II	1	3144
T16-855TMAB	E03	P1104381	60	0	60	0	Low	<=5	NA	>60	Male	0	0	I	NA	1.6	1	NA	I-II	1	49
T16-855TMAB	F13	P1107491	60	0	60	0	Low	<=5	NA	>60	Male	0	0	I	NA	4	1	NA	III-IV	1	35
T16-855TMAB	F17	P1101494	49.375	0	45.4276	1	Low	<=5	NA	<=60	Male	0	0	I	NA	2.5	1	NA	III-IV	1	573
T16-855TMAB	G03	P1118023	33.4868	1	29.5395	1	High	>5	NA	>60	Female	0	0	IV	NA	3.8	0	NA	III-IV	1	13
T16-855TMAB	G07	P1118648	60	0	29.4408	1	Low	<=5	NA	<=60	Male	0	0	I	NA	6	1	NA	I-II	1	19920
T16-855TMAB	H07	P1123428	60	0	14.4079	1	Low	<=5	1	<=60	Female	0	0	I	NA	5	1	NA	I-II	1	77
T16-855TMAB	H11	P1124123	60	0	60	0	High	<=5	>=2	<=60	Male	0	0	II	NA	5	1	NA	I-II	1	3000
T16-855TMAB	I03	P1126625	60	0	52.4013	1	NA	NA	NA	<=60	Male	0	0	I	No Risk Info	4	0	NA	III-IV	1	426
T16-855TMAB	I17	P1128868	60	0	60	0	Low	<=5	1	>60	Male	0	0	I	NA	1.2	1	NA	I-II	1	240
T16-855TMAB	J05	P1129896	60	0	60	0	Low	<=5	NA	<=60	Male	0	0	I	NA	2	1	NA	III-IV	1	304
T16-855TMAB	J11	P1130898	60	0	60	0	Intermediate	>5	NA	<=60	Male	0	0	I	NA	10	1	NA	III-IV	1	60500
T16-855TMAB	J13	P1130905	60	0	60	0	Low	<=5	NA	<=60	Female	0	8	I	NA	4	1	NA	I-II	1	1880
T16-855TMAB	J15	P1131037	60	0	60	0	Low	<=5	NA	>60	Male	0	0	I	NA	15	1	NA	I-II	1	132
TFHCC-02	C05	TFHCC202021	60	0	41	1	Intermediate	>5	1	<=60	Male	0	0	I	NA	2	1	NA	III-IV	1	54
TFHCC-02	C15	TFHCC202026	25	1	6	1	High	>5	1	<=60	Male	0	8	II	NA	4	1	NA	I-II	1	2
TFHCC-02	C17	TFHCC202027	60	0	44	1	High	>5	1	<=60	Male	0	0	III	NA	8	1	NA	I-II	0	1
TFHCC-02	D03	TFHCC202029	60	0	50	1	Intermediate	>5	1	<=60	Male	0	0	I	NA	2	0	NA	III-IV	1	334
TFHCC-02	E03	TFHCC202038	44	1	7	1	Intermediate	>5	1	<=60	Male	0	0	I	NA	3.5	0	NA	III-IV	1	1511
TFHCC-02	E15	TFHCC202044	60	0	60	0	Low	<=5	1	>60	Male	0	0	I	NA	14	1	NA	III-IV	1	557
TFHCC-02	F15	TFHCC202053	60	0	55	1	Intermediate	>5	1	<=60	Male	0	8	I	NA	7	1	NA	I-II	1	0
TFHCC-02	G03	TFHCC202056	60	0	60	0	Low	<=5	1	<=60	Female	0	0	I	NA	6	1	NA	I-II	1	7955
TFHCC-02	G05	TFHCC202057	52	1	17	1	Intermediate	>5	1	<=60	Male	0	0	I	NA	3.6	1	NA	I-II	0	112
TFHCC-02	G13	TFHCC202061	60	0	60	0	Low	<=5	1	>60	Male	0	0	I	NA	6	1	NA	III-IV	1	3
TFHCC-02	H05	TFHCC202066	60	0	28	1	Intermediate	>5	1	<=60	Male	0	\	I	NA	4	1	NA	I-II	1	6
TFHCC-02	I03	TFHCC202074	60	0	29	1	Low	<=5	1	<=60	Male	0	0	I	NA	3	1	NA	I-II	1	34
TFHCC-02	I05	TFHCC202075	60	0	60	0	Low	<=5	1	>60	Male	0	4	I	NA	3	1	NA	I-II	1	22
TFHCC-02	I09	TFHCC202077	60	0	9	1	Low	<=5	1	<=60	Male	0	0	I	NA	5	1	NA	III-IV	1	6580
TFHCC-02	I15	TFHCC202080	55	1	41	1	Low	<=5	1	<=60	Male	0	4	I	NA	7	0	NA	I-II	0	2
TFHCC-02	J01	TFHCC202082	28	1	21	1	Low	<=5	1	<=60	Female	0	0	I	NA	8	0	NA	I-II	1	21315
TFHCC-02	J03	TFHCC202083	60	0	47	1	Low	<=5	1	<=60	Female	0	0	I	NA	12	1	NA	I-II	0	3
