# Supplementary material for: NPC1 controls TGFBR1 stability in a cholesterol transport-independent manner and promotes hepatocellular carcinoma progression
Source: Nat Commun. 2025 Jan 7;16:439. doi: 10.1038/s41467-024-55788-5 (PMC11704005; doi:10.1038/s41467-024-55788-5)
Supplement: Supplementary file 4 — Supplementary Data 2 [file 41467_2024_55788_MOESM4_ESM.xlsx]

## Sheet: Supplementary Data 2
Supplementary Data 2. Antibodies
Antibodies	Source	Identifier	Amount/Dilution
NPC1, clone JB87-33, rabbit mAb (IHC)	invitrogen	Cat# MA5-34694	1:3000
Ki-67, Rabbit polyclonal Ab	Abcam	Cat# Ab15580	1:3000
EpCAM, clone E6V8Y, rabbit mAb	Cell Signaling	Cat# 93790	1:300
GRP-78 (BiP), clone C50B12, rabbit mAb	Cell Signaling	Cat# 3177	1:200
Keratin19, rabbit polyclonal Ab	Abcam	Cat# Ab15463	1:100
NPC1, Rabbit monoclonal Ab (IP)	Abcam	Cat# Ab224268	4ug/sample
NPC1, Rabbit monoclonal Ab (IB)	Abcam	Cat# Ab134113	1:10000
TGFBR1, Rabbit monoclonal Ab (IB)	Abcam	Cat# Ab235578	1:1000
TGFBR1, Rabbit monoclonal Ab (IP)	Abcam	Cat# Ab235578	4ug/sample
Rabbit IgG (IP)	Cell Signaling	Cat#2729	4ug/sample
TGFBR1, Rat monoclonal Ab (IHC)	R&D Systems	Cat# MAB5871	1:2000
LAMP1 , clone D4O1S, Mouse mAb	Cell Signaling	Cat#15665	1:100
RAB5,Rabbit monoclonal Ab	Abcam	Cat# Ab218624	1:100
RAB11,clone D4F5, Rabbit mAb	Cell Signaling	Cat#5589	1:50
c-Myc/N-Myc,clone D3N8F,Rabbit mAb	Cell Signaling	Cat# 13987	1:1000
Phospho-SMAD2 (Ser465/467), clone 138D4, Rabbit mAb	Cell Signaling	Cat# 3108S	1:1000
SMAD2, clone D43B4, Rabbit mAb	Cell Signaling	Cat# 12584S	1:1000
Phospho-SMAD3 (Ser423/425) , clone C25A9, Rabbit mAb	Cell Signaling	Cat# 9520S	1:1000
SMAD3, clone C67H9, Rabbit mAb	Cell Signaling	Cat# 9523S	1:1000
LDLR, Rabbit monoclonal Ab	Abcam	Cat# Ab52818	1:1000
SMAD7, clone 293039, Monoclonal Mouse IgG2B	R&D Systems	Cat# MAB2029	1:1000
SMURF1, Mouse monoclonal Ab	Abcam	Cat# Ab57573	1:1000
SMURF2, Rabbit monoclonal Ab	Abcam	Cat# Ab53316	1:1000
K48-linkage Specific Polyubiquitin, clone D9D5, Rabbit mAb	Cell Signaling	Cat# 8081S	1:1000
K63-linkage Specific Polyubiquitin, clone D7A11, Rabbit mAb	Cell Signaling	Cat# 5621S	1:1000
Multi Ubiquitin, Mouse mAb	MBL	Cat# D058-3	1:1000
mCherry tag, Mouse mAb	Solarbio	Cat# K200015M	1:1000
GFP, Mouse mAb	MBL	Cat# MO48-3	1:1000
DDDDK-tag, Mouse mAb	MBL	Cat# M185-3L	1:5000
HA-Tag, clone 6E2, Mouse mAb (IB)	Cell Signaling	Cat# 2367S	1:1000
HA-Tag, clone C29F4, Rabbit mAb (IF)	Cell Signaling	Cat# 3724S	1:100
His-Tag, Mouse Monoclonal Ab	EASYBIO	Cat# BE2019	1:1000
Myc-tag, Mouse Monoclonal Ab (IB)	MBL	Cat# M047-3	1:1000
Myc-tag, clone 71D10, Rabbit mAb (IF)	Cell Signaling	Cat# 2278	1:50
β-actin, clone OTI1, Mouse mAb	ZSGB-Bio	Cat# TA-09	1:1000
GAPDH, Rabbit Polyclonal Ab	Proteintech	Cat# 10494-1-AP	1:1000
SREBP2, Rabbit polyclonal Ab	Abcam	Cat# Ab30682	1:1000
HMGCR, Rabbit polyclonal Ab	invitrogen	Cat# PA5-37367	1:1000
HMGCS1, clone D1Q9D, Rabbit mAb	Cell Signaling	Cat# 42201S	1:1000
ABCG5, Rabbit Polyclonal Ab	Proteintech	Cat# 27722-1-AP	1:1000
ABCG8, Rabbit Polyclonal Ab	Proteintech	Cat# 24453-1-AP	1:1000
