# Supplementary material for: NPC1 controls TGFBR1 stability in a cholesterol transport-independent manner and promotes hepatocellular carcinoma progression
Source: Nat Commun. 2025 Jan 7;16:439. doi: 10.1038/s41467-024-55788-5 (PMC11704005; doi:10.1038/s41467-024-55788-5)
Supplement: Supplementary file 5 — Supplementary Data 3 [file 41467_2024_55788_MOESM5_ESM.xlsx]

## Sheet: Supplementary Table 3
Supplementary Data 3. Oligonucleotide sequences of shRNA and siRNA
Name	Mature Antisense Sequence
shNPC1-#1	5’-AATAATCGTCGATCCAGGAC-3’
shNPC1-#2	5’-ATATGGTATAGAACTTGTGG-3’
shSMAD7	5’-ATAAACTCGTGGTCATTGG-3’
shTGFBR1	5’-GCTTACAGCATTGCGGATT-3’
siSMURF1	5’-GCGACCGAAAGACUUGAAATT-3’
siSMURF2	5’-GGCAGAACCAAUUGAAAGATT-3’
