# Supplementary material for: NPC1 controls TGFBR1 stability in a cholesterol transport-independent manner and promotes hepatocellular carcinoma progression
Source: Nat Commun. 2025 Jan 7;16:439. doi: 10.1038/s41467-024-55788-5 (PMC11704005; doi:10.1038/s41467-024-55788-5)
Supplement: Supplementary file 6 — Supplementary Data 4 [file 41467_2024_55788_MOESM6_ESM.xlsx]

## Sheet: Supplementary Data 4
Supplementary Data 4. Recombinant DNA
Recombinant DNA	Source	Identifier
pcDNA3.1(+)-TGFBR1-EGFP	This paper	N/A
pCAG-NPC1-His-Flag	Nieng Yan	Hongwu Qian et al., 2020
pCAG-NPC1 (P691S)-His-Flag	This paper	N/A
pCAG-NPC1 (Δ1-126)-His-Flag	This paper	N/A
pCAG-NPC1 (Δ1-615)-His-Flag	This paper	N/A
pCAG-NPC1 (Δ1-691)-His-Flag	This paper	N/A
pCAG-NPC1 (Δ1-854)-His-Flag	This paper	N/A
pCAG-NPC1 (Δ1-1098)-His-Flag	This paper	N/A
pCAG-NPC1 (616-854)-His-Flag	This paper	N/A
pcDNA3.1(+)-TGFBR1-Myc	This paper	N/A
pcDNA3.1(+)-TGFBR1 (Δ126-503)-Myc	This paper	N/A
pcDNA3.1(+)-TGFBR1 (Δ175-503)-Myc	This paper	N/A
pcDNA3.1(+)-TGFBR1 (Δ1-125)-Myc	This paper	N/A
pcDNA3.1(+)-TGFBR1 (Δ1-174)-Myc	This paper	N/A
