# Supplementary material for: NPC1 controls TGFBR1 stability in a cholesterol transport-independent manner and promotes hepatocellular carcinoma progression
Source: Nat Commun. 2025 Jan 7;16:439. doi: 10.1038/s41467-024-55788-5 (PMC11704005; doi:10.1038/s41467-024-55788-5)
Supplement: Supplementary file 7 — Supplementary Data 5 [file 41467_2024_55788_MOESM7_ESM.xlsx]

## Sheet: Supplementary Data 5
Supplementary Data 5. Nucleotide sequences of primers used for quantitative real-time PCR
Oligonucleotides
qRT-PCR primers targeting human NPC1:
F: 5’-GTCCAGCGCAGGTGTTTTC-3’
R: 5’-GCCGAACATCACAACAGAGAC-3’
qRT-PCR primers targeting mouse Npc1:
F: 5’-TGTTTGGTATGGAGAGTGTGGA-3’
R: 5’-GTCACAGCAGAGACTGACATTG-3’
qRT-PCR primers targeting human TGFBR1:
F: 5’-GCTGTATTGCAGACTTAGGACTG-3’
R: 5’-TTTTTGTTCCCACTCTGTGGTT-3’
qRT-PCR primers targeting human MMP2:
F: 5’-CCCACTGCGGTTTTCTCGAAT-3’
R: 5’-CAAAGGGGTATCCATCGCCAT-3’
qRT-PCR primers targeting human MMP9:
F: 5’-TGTACCGCTATGGTTACACTCG-3’
R: 5’-GGCAGGGACAGTTGCTTCT-3’
qRT-PCR primers targeting human COL5A3:
F: 5’-ACTCCGCAGAGAACCAGAC-3’
R: 5’-GTGGAGGTGACGACCAAAGG-3’
qRT-PCR primers targeting human ACTB:
F: 5’-CATGTACGTTGCTATCCAGGC-3’
R: 5’-CTCCTTAATGTCACGCACGAT-3’
qRT-PCR primers targeting mouse Actb:
F: 5’-GTGACGTTGACATCCGTAAAGA-3’
R: 5’-GCCGGACTCATCGTACTCC-3’
