# Supplementary material for: NPC1 controls TGFBR1 stability in a cholesterol transport-independent manner and promotes hepatocellular carcinoma progression
Source: Nat Commun. 2025 Jan 7;16:439. doi: 10.1038/s41467-024-55788-5 (PMC11704005; doi:10.1038/s41467-024-55788-5)
Supplement: Supplementary file 10 — Source Data [file 41467_2024_55788_MOESM10_ESM.xlsx]

## Sheet: Fig. 1 graphs 
Fig 1a. NPC1 mRNA expression (FPKM)				Fig 1b. Upregulation of NPC1 protein in Jiang et al.’s cohort					Fig 1c. Upregulation of NPC1 protein in Gao et al.’s cohort					Fig 1f. Overall survival(%)				Fig 1g. Disease-free survival(%)				Fig 1h. Overall survival(%)				Fig 1i. Disease-free survival(%)				Fig 1k. Staining intensity				Fig 1l. Overall survival(%)				Fig 1m. Disease-free survival(%)
NT	T			ID	group	NPC1	S-I vs. S-II		ID	group	NPC1	NT vs. S-Mb		Time(months)	High NPC1	Low NPC1		Time(months)	High NPC1	Low NPC1		Time(months)	High NPC1	Low NPC1		Time(months)	High NPC1	Low NPC1		NT	T	p value		Time(months)	High NPC1	Low NPC1		Time(months)	High NPC1	Low NPC1
5.7121	9.6459	p value		X102P	NT	3846.67	p value		P1013	NT	0.527305	p value		43.2	0			43.2	0			9.3	1			9.3	0			0	2	<0.000000000000001		60	0			5	1
3.0618	15.2915	4.74912e-09		X12004P	NT	3846.67	1.8031e-08		P1015	NT	0.584303	8.6e-14		24.33	1			4.39	1			26.53	1			2.13	1			1	6			41	1			32	1
0.7091	5.2715			X12104P	NT	223620			P1021	NT	0.491204			115.54	0			115.54	0			44.3	0			44.3	0			0	12			13	1			5	1
4.1096	9.3116			X1210P	NT	3846.67			P1025	NT	0.482636	S-Mb vs. S-Me		43.7	0			43.7	0			10	1			10	0			0	0			13	1			10	1
7.5349	4.1731			X12191P	NT	3846.67			P1027	NT	0.720961	p value		42.4	0			42.4	0			26.67	1			15.57	1			0	2			59	0			7	1
2.2792	2.8866			X12198P	NT	3846.67			P1031	NT	0.61325	1.0594e-10		19.8	1			8.82	1			42.83	0			16.77	1			0	6			60	0			13	1
2.7472	5.782			X12236P	NT	3846.67			P1041	NT	0.740349			20.5	1			12.1	1			11.43	1			11.43	0			2	9			58	0			58	0
2.7602	6.7129			X12238P	NT	154779			P1043	NT	0.433252			9.44	1			5.11	1			31.23	0			31.23	0			0	8			48	1			7	1
4.7563	2.9316			X12248P	NT	57534			P1045	NT	0.475566			36.4	0			20.5	1			36.7	0			36.7	0			0	9			41	1			38	1
7.6324	4.4559			X12258P	NT	86349			P112	NT	0.632433			19.54	1			5.02	1			46.1	0			25.2	1			0	9			10	1			7	1
3.4518	7.4146			X12281P	NT	145779			P113	NT	0.72937			33.6	0			10.3	1			30	1			30	0			0	9			33	1			29	1
4.7621	5.1079			X1240P	NT	3846.67			P123	NT	0.673134			79.84	1			13.31	1			11.03	1			3.7	1			0	0			32	1			9	1
3.9191	5.4608			X1242P	NT	3846.67			P125	NT	0.52689			41	0			35	1			15.3	1			7.4	1			0	9			55	0			55	0
3.7841	7.7719			X1258P	NT	3846.67			P127	NT	0.659352			43.4	0			14.8	1			16.27	1			2.83	1			1	8			26	1			15	1
4.5888	6.373			X1259P	NT	232052			P131	NT	0.805169			8	1			6.59	1			10.3	1			0.47	1			0	12			15	1			7	1
4.1034	6.0749			X1275P	NT	3846.67			P135	NT	0.760668			79.6	0			13.2	1			29.9	0			29.9	0			0	8			54	0			54	0
3.1575	8.4983			X1294P	NT	30678.5			P137	NT	0.676476			86.72	0			86.72	0			44.2	0			29.5	1			0	0			8	1			7	1
3.7729	9.3304			X269P	NT	3846.67			P141	NT	0.684333			45.2	0			10.6	1			43.87	0			6	1			0	0			60	0			35	1
4.7001	10.2723			X277P	NT	3846.67			P145	NT	0.598416			78.6	0			78.6	0			42.7	0			42.7	0			0	3			60	0			43	1
2.9284	3.577			X279P	NT	3846.67			P147	NT	0.641904			84.69	0			84.69	0			15.83	1			15.83	0			0	4			32	1			18	1
3.8711	5.5383			X280P	NT	3846.67			P161	NT	0.672921			40.85	1			4.75	1			44.3	0			44.3	0			0	12			60	0			19	1
3.2689	14.8316			X282P	NT	3846.67			P171	NT	0.655598			81.3	0			12.7	1			7.37	1			7.37	0			0	0			25	1			6	1
2.8169	5.7949			X283P	NT	3846.67			P187	NT	0.750452			14.89	1			12.66	1			36.97	0			36.97	0			0	8			26	1			10	1
3.696	8.3816			X286P	NT	1.04791e+06			P191	NT	0.728248			33.4	0			33.4	0			6.9	1			6.9	0			0	12			12	1			8	1
3.5371	2.9808			X288P	NT	3846.67			P195	NT	0.544908			36.1	0			36.1	0			29.47	0			9.5	1			0	0			60	0			49	0
3.2592	5.2115			X292P	NT	3846.67			P211	NT	0.67088			42.9	0			14.7	1			33.9	0			11.2	1			0	4			25	1			6	1
3.3765	9.4975			X293P	NT	3846.67			P217	NT	0.517361			40.6	0			40.6	0			10.57	1			2.5	1			0	8			60	0			49	0
3.6639	5.6817			X295P	NT	3846.67			P221	NT	0.568381			36.3	0			8.4	1			15.67	1			7.5	1			0	3			60	0			47	0
3.146	5.6475			X296P	NT	3846.67			P223	NT	0.850231			97.57	0			97.57	0			43.87	0			7.5	1			0	6			26	1			10	1
4.0366	5.7198			X298P	NT	3846.67			P227	NT	0.691684			36.2	0			36.2	0			46.87	0			2.73	1			0	3			17.89	1			5.86	1
3.6269	19.0027			X300P	NT	3846.67			P231	NT	0.56291			7.61	1			6.59	1			25.1	1			19.2	1			0	0			60	0			60	0
6.8764	2.6104			X304P	NT	3846.67			P257	NT	0.683424			79.8	0			12.2	1			43.3	0			43.3	0			0	4			60	0			60	0
	4.2049			X308P	NT	3846.67			P261	NT	0.657357			94.59	0			94.59	0			29.67	0			29.67	0			0	9			12.01	1			9.67	1
	18.2073			X311P	NT	3846.67			P267	NT	0.775174			86.36	0			3.08	1			30.83	0			10.63	1			0	0			60	0			60	0
	3.7195			X314P	NT	3846.67			P271	NT	0.634019			28.8	1			18.9	1			36.33	0			27.9	1			0	9			60	0			60	0
	6.12			X322P	NT	3846.67			P277	NT	0.685798			30.6	1			9.8	1			43.97	0			43.97	0			0	3			32	1			12	1
	8.6644			X324P	NT	164276			P283	NT	0.698255			27.1	1			11	1			8.97	1			4.03	1			0	0			14	1			9	1
	3.4483			X330P	NT	3846.67			P285	NT	0.730966			13.4	1			9.2	1			19.77	1			14.03	1			0	9			60	0			26	1
	6.8567			X334P	NT	3846.67			P311	NT	0.608298			43	0			22.3	1			34.47	0			34.47	0			0	9			24	1			7	1
	3.2899			X337P	NT	3846.67			P313	NT	0.703047			104.72		0		104.72		0		17.73	1			4.43	1			0	12			60	0			5	1
	7.7101			X338P	NT	3846.67			P327	NT	0.590519			76.7		0		72.7		1		46.23	0			46.23	0			0	9			60	0			28	1
	2.9637			X340P	NT	3846.67			P331	NT	0.6264			74.26		1		72.36		1		29.63	1			29.63	0			0	1			60	0			9	1
	6.7593			X342P	NT	3846.67			P341	NT	0.51976			79.8		0		78.7		1		44.67	0			12.17	1			0	3			60	0			33	1
	6.064			X344P	NT	3846.67			P343	NT	0.508508			39.2		1		1.1		1		4.77	1			4.77	0			0	4			60	0			28	1
	5.0507			X350P	NT	136251			P351	NT	0.580444			44.9		0		44.9		0		9.23	1			0.87	1			0	12			47	1			29	1
	5.6421			X355P	NT	3846.67			P353	NT	0.515783			44		0		44		0		18.8	1			6	1			0	0			57	1			51	1
	7.1454			X356P	NT	3846.67			P355	NT	0.619494			82.49		0		22.3		1		15.87	1			4.4	1			0	6			57	0			50	1
	11.9395			X360P	NT	3846.67			P357	NT	0.562906			86.85		0		86.85		0		44	0			44	0			0	3			19	1			12	1
	3.9765			X362P	NT	3846.67			P361	NT	0.476146			40.6		0		20.5		1		42.4	1			10.77	1			0	8			60	0			60	0
	2.6265			X366P	NT	3846.67			P363	NT	0.536524			9.7		1		7.44		1		44.37	0			44.37	0			0	12			27	1			15	1
	6.0961			X413P	NT	3846.67			P365	NT	0.679761			79.6		0		24.9		1		16.97	1			8.9	1			0	12			24	1			13	1
	4.9062			X416P	NT	3846.67			P367	NT	0.432698			37.5		1		34.4		1		17.17	1			5.87	1			0	3			59	0			4	1
	10.5029			X417P	NT	3846.67			P375	NT	0.613793			108.52		0		108.52		0		46.8	0			46.8	0			0	8			47	1			42	1
	4.2915			X418P	NT	3846.67			P383	NT	0.650771			81.8		0		81.8		0		30.03	0			23	1			0	4			59	0			59	0
	3.8911			X419P	NT	3846.67			P385	NT	0.654759			79.8		0		79.8		0		28.2	1			5.33	1			0	12			57	0			57	0
	4.3379			X420P	NT	3846.67			P387	NT	0.708037			44.9		0		12.4		1		23.83	1			12.57	1			0	0			60	0			55	0
	10.9104			X421P	NT	3846.67			P391	NT	0.667574			119.87		0		84.23		1		20.43	1			3	1			0	1			60	0			54	0
	4.3717			X422P	NT	3846.67			P393	NT	0.686962			91.9		0		3.67		1		4.17	1			4.17	0			0	8			60	0			42	1
	3.625			X423P	NT	3846.67			P395	NT	0.702207			33.9		0		24.3		1		43.93	0			43.93	0			0	9			60	0			53	0
	32.2658			X424P	NT	88173.8			P411	NT	0.542909			17.34		1		6		1		32.77	0			32.77	0			0	6			30	1			19	1
	15.7127			X426P	NT	3846.67			P413	NT	0.672718			80.9		0		80.9		0		10.43	1			1.2	1			0	8			24	1			5	1
	6.6114			X427P	NT	3846.67			P415	NT	0.573391			42.8		0		42.8		0		14.53	1			14.53	0			0	6			60	0			8	1
	3.1944			X428P	NT	3846.67			P421	NT	0.603111			113.64		0		105.67		1		43.93	1			26.17	1			0	4			60	0			49	0
	5.2425			X429P	NT	3846.67			P423	NT	0.616551			35.1		0		35.1		0		47.8	0			6.2	1			0	8			60	0			47	0
	3.3764			XH01P	NT	3846.67			P425	NT	0.640311			76.5		0		76.5		0		33.23	1			33.23	0			0	3			53	1			47	0
	1.7809			XH02P	NT	57598.1			P427	NT	0.636952			47		0		47		0		30.07	0			30.07	0			0	3			60	0			49.44	1
	11.6399			XH03P	NT	3846.67			P431	NT	0.705699			78.8		0		78.8		0		18.23	1			2.13	1			0	4			36.25	1			4.8	1
	5.4791			XH04P	NT	3846.67			P433	NT	0.807833			110.26		0		9.34		1		27.5	1			3.4	1			0	4			60	0			54.64	1
	5.8118			XH06P	NT	63777.7			P435	NT	0.704251			79.9		0		79.9		0		35.43	0			35.43	0			1	12			39.51	1			7.99	1
	7.003			XH08P	NT	3846.67			P443	NT	0.855881			33.3		0		25.7		1		25.33	1			3.63	1			1	3			38	1			23	1
	9.4271			XH10P	NT	491339			P445	NT	0.758362			38.9		0		38.9		0		35.27	0			35.27	0			1	1			17	1			7	1
	8.3286			XH11P	NT	3846.67			P451	NT	0.764234			82.4		0		31.9		1		47.9	0			11.47	1			1	2			33	1			8	1
	4.7415			XH12P	NT	3846.67			P455	NT	0.795492			80.9		0		80.9		0		45.43	1			6.2	1			1	1			37	1			7	1
	11.85			XH14P	NT	3846.67			P461	NT	0.653722			43.7		0		43.7		0		36.47	1			8.63	1			1	0			53	1			15	1
	4.4653			XH15P	NT	3846.67			P463	NT	0.790933			45.5		0		19		1		16.6	1			1.63	1			1	2			51	0			45	1
	3.6864			XH16P	NT	3846.67			P465	NT	0.752744			43.4		0		43.4		0		46.7	0			20.67	1			1	1			44	1			34	1
	7.5674			XH17P	NT	3846.67			P467	NT	0.814845			42.3		0		42.3		0		3.63	1			2.5	1			1	2			60	0			60	0
	5.1328			XH18P	NT	3846.67			P471	NT	0.638751			44		0		44		0		34		0		34		0		1	2			60	0			60	0
	6.0009			XH19P	NT	3846.67			P473	NT	0.653807			43.8		0		17.8		1		14.03		1		14.03		0		0	3			20	1			7	1
	5.8218			XH20P	NT	3846.67			P477	NT	0.666701			45		0		45		0		48.3		0		48.3		0		1	3			48	1			12	1
	10.6687			XH23P	NT	3846.67			P481	NT	0.597626			42.8		0		42.8		0		30.57		0		30.57		0		0	2			15	1			9	1
	3.2722			XH24P	NT	378234			P483	NT	0.569367			42.7		0		42.7		0		44.73		0		7.73		1		0	3			13	1			8	1
	3.1558			XL01P	NT	3846.67			P487	NT	0.619535			40.1		0		40.1		0		4.93		1		2.13		1		0	1			58	0			58	0
	3.0905			XL02P	NT	3846.67			P491	NT	0.620829			43.7		0		18		1		44.73		0		44.73		0		0	1			57	0			57	0
	5.1731			XL03P	NT	3846.67			P493	NT	0.580226			42.6		0		42.6		0		43.23		0		43.23		0		1	1			39	1			16	1
	6.2557			XL04P	NT	3846.67			P497	NT	0.654063			41.3		0		41.3		0		18.43		1		3.23		1		0	3			57	0			57	0
	6.5513			XL06P	NT	3846.67			P513	NT	0.684829			39.8		0		39.8		0		43		0		43		0		1	1			56	1			48	1
	10.157			XL07P	NT	3846.67			P515	NT	0.653326			20.4		1		8		1		44.37		0		7.43		1		1	2			17	1			14	1
	4.1287			XL08P	NT	3846.67			P517	NT	0.655821			34.3		0		17.5		1		44.7		0		44.7		0		1	2			7	1			5	1
	9.6261			XL09P	NT	3846.67			P523	NT	0.613901			36.1		0		36.1		0		34.03		0		5.57		1		0	2			55	0			13	1
	1.4063			XL11P	NT	3846.67			P525	NT	0.657567			17.48		1		6.89		1		33.9		0		7.67		1		1	3			60	0			54	0
	3.9098			XL12P	NT	3846.67			P527	NT	0.64631			108.49		1		3.67		1		0.4		1		0.4		0		0	3			48	1			42	1
	12.5059			XL14P	NT	3846.67			P533	NT	0.602072			26.03		1		0.43		1		30.73		0		30.73		0		1	2			60	0			53	0
	12.814			XL15P	NT	3846.67			P537	NT	0.746068			103.38		0		103.38		0		34.07		0		34.07		0		1	2			60	0			53	0
	3.43			XL18P	NT	3846.67			P545	NT	0.595099			116.16		0		112		1		36.1		0		4		1		0	2			60	0			49	0
	11.0829			XL19P	NT	3846.67			P553	NT	0.583151			104.92		0		104.92		0		47.1		0		47.1		0		0	0			49	0			4	1
	2.9352			XL20P	NT	3846.67			P557	NT	0.469365			105.9		0		75.51		1		43.63		0		43.63		0		0	0			60	0			47	0
	10.6359			XL21P	NT	3846.67			P563	NT	0.585051			95.8		0		95.8		0		10.83		1		6.37		1		0	1			6	1			5	1
	5.0235			X102T	S-I	3846.67			P567	NT	0.584344											10.37		1		1.67		1		0	0			9.01	1			7.66	1
	4.193			X12004T	S-I	3846.67			P571	NT	0.488184											48.1		0		14.1		1		0	0			60	0			60	0
	4.8785			X12104T	S-II	1.03279e+06			P573	NT	0.423433											42.33		0		42.33		0		0	3			51.58	1			47.83	1
	4.3869			X1210T	S-I	302015			P615	NT	0.39515											29.87		0		12.63		1		1	0			60	0			60	0
	4.0507			X12191T	S-I	227071			P617	NT	0.50017											42.87		0		42.87		0		1	3			60	0			54.54	1
	11.5333			X12198T	S-II	118231			P627	NT	0.524495											32.6		0		32.6		0		0	3			60	0			60	0
	9.377			X12236T	S-III	582373			P635	NT	0.480766											41.03		0		41.03		0		0	3			58	1			27	1
	4.2899			X12238T	S-II	551222			P641	NT	0.501171											49.77		0		49.77		0		0	1			34	1			12	1
	5.1581			X12248T	S-III	1.43859e+06			P647	NT	0.60527											4.67		1		1.83		1		0	1			60	0			60	0
	7.2294			X12258T	S-II	393790			P661	NT	0.641012											48.3		0		48.3		0		0	2			51	1			48	1
	14.7105			X12281T	S-III	859610			P663	NT	0.573369											12.17		1		0.9		1		0	3			14	1			4	1
	5.788			X12287T	S-III	636837			P665	NT	0.611091											43.8		0		43.8		0		0	1			55	1			51	1
	4.3304			X12299T	S-II	162224			P671	NT	0.548831											33.9		0		33.9		0		0	1			23	1			20	1
	4.5958			X1240T	S-III	1.67321e+06			P685	NT	0.57031											42.6		0		14.87		1		1	3			60	0			30	1
	7.9586			X1242T	S-III	1.58226e+06			P695	NT	0.590051											29.6		0		29.6		0		1	2			34	1			6	1
	7.4598			X1258T	S-II	314664			P713	NT	0.4573											34.97		0		34.97		0		0	3			60	0			11	1
	10.0953			X1259T	S-II	1.37955e+06			P715	NT	0.484937											46.8		0		46.8		0		0	2			57	1			17	1
	8.9577			X1275T	S-I	3846.67			P721	NT	0.643852											12.53		1		2.37		1		0	0			23	1			5	1
	9.2417			X1294T	S-I	89729			P724	NT	0.515019											46.9		0		46.9		0		0	3			60	0			60	0
	2.5365			X269T	S-I	131794			P727	NT	0.522051											43.8		0		1.17		1		0	3			34	1			3	1
	7.3527			X277T	S-I	3846.67			P737	NT	0.607778											45.3		0		45.3		0		0	3			39	1			30	1
	4.9314			X279T	S-I	3846.67			P741	NT	0.629947											47		0		47		0		1	3			60	0			50	1
	5.9193			X280T	S-II	3846.67			P743	NT	0.631898											47.1		0		47.1		0		1	3			60		0		60		0
	9.081			X282T	S-III	1.48431e+06			P745	NT	0.573442											7.37		1		5.83		1		0	3			60		0		9		1
	3.5619			X283T	S-I	3846.67			P755	NT	0.469626											36.73		0		36.73		0		1	2			60		0		45		1
	4.4455			X286T	S-III	5.72474e+06			P777	NT	0.61174											41.93		0		41.93		0		0	3			58		0		58		0
	8.0054			X288T	S-I	3846.67			P785	NT	0.452511											49.6		0		11.4		1		0	0			27		1		21		1
	3.7349			X292T	S-II	290497			P813	NT	0.71103											42.83		0		41.63		1		0	2			41		1		30		1
	7.6369			X293T	S-I	3846.67			P815	NT	0.570811											33.9		0		33.9		0		0	2			21		1		17		1
	8.3743			X295T	S-III	6.13036e+06			P817	NT	0.624398											34.37		0		34.37		0		0	2			60		0		56		0
	3.7208			X296T	S-III	519228			P823	NT	0.621353											18.8		1		7.87		1		0	1			60		0		56		0
	4.9962			X298T	S-I	3846.67			P851	NT	0.629106											23.07		1		23.07		0		0	3			13		1		10		1
	4.9812			X300T	S-I	3846.67			P857	NT	0.620091											42.2		0		12.93		1		0	2			60		0		54		0
	4.7608			X304T	S-III	223340			P861	NT	0.418533											35.47		0		35.47		0		0	1			60		0		54		0
	12.3561			X308T	S-I	3846.67			P863	NT	0.522801											44		0		23.27		1		0	0			60		0		54		0
	6.7582			X311T	S-II	1.04536e+07			P865	NT	0.433164											31.3		0		31.3		0		0	0			60		0		53		0
	9.0752			X314T	S-I	3846.67			P867	NT	0.495354											35.47		0		35.47		0		0	3			25		1		4		1
	5.5272			X322T	S-I	3846.67			P873	NT	0.506984											34.13		0		34.13		0		0	3			6		1		4		1
	2.7912			X324T	S-III	2.38469e+06			P877	NT	0.569187											33.9		0		28.3		1		0	3			6		1		4		1
	8.4833			X330T	S-III	724926			P881	NT	0.471216											44.83		0		35.47		1		0	3			60		0		8		1
	9.5722			X334T	S-I	379789			P883	NT	0.421104											43.23		0		8.43		1		0	3			23		1		5		1
	8.9083			X336T	S-III	1.2597e+06			P911	NT	0.455597											37.37		0		38.93		1		0	1			8.95		1		3.98		1
	4.614			X337T	S-II	424548			P913	NT	0.579475											31.27		0		9.53		1		1	2			60		0		60		0
	5.0907			X338T	S-II	655565			P915	NT	0.509412											42.7		0		42.7		0		1	2			28		1		7		1
	4.9272			X340T	S-II	2.53355e+06			P917	NT	0.540874											43		0		17.8		1		0	1			60		0		52		1
	8.1684			X342T	S-III	519497			P921	NT	0.311032											32.43		0		6.33		1		0	3			50		1		11		1
	3.108			X344T	S-I	21965.5			P923	NT	0.474348											43.93		0		39.67		1		1	1			24		1		10		1
	4.9593			X350T	S-I	3.92343e+06			P925	NT	0.478343											49.83		0		49.83		0		0	2			51		1		29		1
	6.9726			X355T	S-I	3846.67			P937	NT	0.580862											24.13		1		24.13		0		0	3			49		1		19		1
	6.1646			X356T	S-I	3846.67			P943	NT	0.628137											10.5		1		10.5		0		0	2			60		0		37		1
	7.5415			X360T	S-I	3846.67			P951	NT	0.608292											37.17		0		26.37		1		0	2			10		1		5		1
	3.477			X362T	S-III	1.21869e+06			P953	NT	0.587069											46.23		0		46.23		0		2	0			60		0		60		0
	6.5576			X366T	S-II	769134			P955	NT	0.659938											30.73		0		4.4		1		0	3			60		0		60		0
	8.5788			X413T	S-II	78102.3			P957	NT	0.655257											42.63		0		42.63		0		1	1			59		0		59		0
	7.5363			X416T	S-I	249753			P963	NT	0.679515											32.53		0		32.53		0		0	3			20		1		13		1
	5.0989			X417T	S-III	1.06248e+06			P965	NT	0.642042											29.9		0		24.47		1		0	3			57		0		57		0
	12.3265			X418T	S-II	767713			P967	NT	0.604893											30.2		0		30.2		0		1	2			8		1		6		1
	4.692			X419T	S-III	3.55878e+06			P975	NT	0.80018											43.23		0		43.23		0		0	2			57		0		57		0
	4.0904			X420T	S-III	165536			P977	NT	0.632103											45.9		0		45.9		0		0	3			56		0		56		0
	2.274			X421T	S-II	1.28435e+06			P981	NT	0.57217											33.67		0		17.67		1		1	1			60		0		36		1
	6.3926			X422T	S-II	1.35391e+06			P983	NT	0.574429											38.7		0		28.67		1		0	1			60		0		31		1
	34.203			X423T	S-I	3846.67			T1013	S-Me	1.28748																			0	1			60		0		55		0
	8.3862			X424T	S-III	3.31365e+06			T1015	S-Mb	0.861964																			0	0			57		1		55		0
	5.9442			X426T	S-I	3846.67			T1021	S-Me	2.10752																			0	2			25		1		21		1
	10.8641			X427T	S-I	3846.67			T1025	S-Me	1.64667																			0	3			54		0		54		0
	9.4241			X428T	S-II	1.11299e+06			T1027	S-Mb	0.79091																			0	3			60		0		53		0
	4.4867			X429T	S-III	2.94477e+06			T1031	S-Me	1.29424																			0	1			60		0		14		1
	5.7041			XH01T	S-I	3846.67			T1041	S-Mb	0.693653																			1	1			60		0		60		0
	8.571			XH02T	S-III	1.37649e+06			T1043	S-Mb	0.932378																			1	3			36.41		1		34.41		1
	3.3824			XH03T	S-I	491401			T1045	S-Mb	0.539561																			1	1			57.86		0		45.86		1
	4.744			XH04T	S-III	1.05571e+06			T112	S-Mb	1.16087																			0	2			60		0		60		0
	6.5337			XH06T	S-III	4.70744e+06			T113	S-Mb	0.796067																			0	1			60		0		60		0
	12.7958			XH08T	S-III	395536			T123	S-Me	1.7451																			0	1			60		0		23.42		1
	12.7718			XH10T	S-III	2.89062e+06			T125	S-Pf	4.63413																			0	0			58.55		1		19.54		1
	4.3357			XH11T	S-I	90618			T127	S-Mb	1.08506																			0	0			55.39		1		35.72		1
	5.4578			XH12T	S-III	3.53917e+06			T131	S-Pf	0.921113																			0	0			60		0		60		0
	3.4263			XH14T	S-I	3846.67			T135	S-Me	1.18786																			0	0			60		0		60		0
	18.1407			XH15T	S-II	3846.67			T137	S-Mb	0.954812																			0	3			60		0		60		0
	4.6707			XH16T	S-III	3.79065e+06			T141	S-Mb	0.923638																			0	0			60		0		60		0
	5.4385			XH17T	S-III	2.01487e+06			T145	S-Mb	0.675676																			0	2			33.88		1		16.94		1
	12.5085			XH18T	S-I	236016			T147	S-Me	2.11698																			0	1			7.53		1		7.17		1
	4.5909			XH19T	S-II	878333			T161	S-Me	1.21579																			0	1			60		0		60		0
	6.1034			XH20T	S-II	1.43326e+06			T171	S-Me	1.25799																			0	0			60		0		60		0
	3.0944			XH23T	S-II	264357			T187	S-Me	0.815198																			0	2			60		0		40		1
	6.7205			XH24T	S-II	8.4574e+06			T191	S-Mb	0.967421																			0	3			60		0		35		1
	8.2711			XL01T	S-II	216128			T195	S-Mb	0.821635																			0	1			60		0		5		1
	6.0526			XL02T	S-II	3846.67			T211	S-Pf	2.91846																			1	0			60		0		3		1
	11.3465			XL03T	S-III	607529			T217	S-Mb	0.859197																			1	0			46		1		4		1
	2.8327			XL04T	S-II	285753			T221	S-Me	1.36036																			0	2			60		0		21		1
	3.667			XL06T	S-II	3846.67			T223	S-Pf	0.83383																			0	0			47		1		29		1
	8.5129			XL07T	S-III	320394			T227	S-Me	1.10084																			0	1			20		1		10		1
	4.6077			XL08T	S-I	3846.67			T231	S-Me	1.69781																			0	0			60		0		60		0
	19.3927			XL09T	S-III	643731			T257	S-Me	1.51166																			0	1			60		0		60		0
	4.908			XL11T	S-III	1.6438e+06			T261	S-Mb	0.635597																			0	1			60		0		46		1
	14.5903			XL12T	S-II	1.0919e+06			T267	S-Me	1.14099																			0	2			60		0		60		0
	3.3062			XL14T	S-I	451162			T271	S-Me	2.12626																			0	1			22		1		5		1
	7.6491			XL15T	S-I	3846.67			T277	S-Me	1.42233																			0	0			55		1		23		1
	5.7904			XL18T	S-I	3846.67			T283	S-Pf	1.47708																			0	0			60		0		23		1
	8.8725			XL19T	S-II	902679			T285	S-Pf	1.74742																			0	2			60		0		33		1
	4.802			XL20T	S-II	6.79106e+06			T311	S-Pf	1.53307																			1	1			60		0		50		1
	4.5312			XL21T	S-II	1.43989e+06			T313	S-Me	1.52697																			0	0			60		0		60		0
	6.0622								T327	S-Mb	0.718221																			0	1			60		0		60		0
	18.4716								T331	S-Pf	0.922743																			0	3			60		0		60		0
	18.4706								T341	S-Mb	1.03797																			0	1			59		0		12		1
	11.2269								T343	S-Pf	1.2379																			0	2			29		1		25		1
	3.9489								T351	S-Pf	0.966775																			0	0			58		0		58		0
	13.6854								T353	S-Mb	0.499887																			0	3			39		1		6		1
	7.6386								T355	S-Me	1.01112																			0	3			57		0		57		0
	10.906								T357	S-Me	1.40521																			0	0			57		0		57		0
	6.0412								T361	S-Mb	0.830547																			0	3			60		0		56		0
	7.4284								T363	S-Me	1.81653																			0	0			29		1		21		1
	8.892								T365	S-Mb	0.758058																			0	1			60		0		54		0
	3.4741								T367	S-Pf	3.93965																			0	0			32		1		26		1
	4.6754								T375	S-Pf	1.48234																			1	3			14		1		6		1
	9.7087								T383	S-Pf	0.959404																			1	1			49		0		49		0
	7.7205								T385	S-Pf	1.42476																			2	3			7		1		5		1
	13.2592								T387	S-Pf	1.55426																			1	2			60		0		20		1
	13.7815								T391	S-Pf	1.30632																			0	2			60		0		60		0
	8.7704								T393	S-Me	0.684949																			0	2			60		0		16.32		1
	4.9543								T395	S-Pf	1.87324																			1	1			20.36		1		9.61		1
	12.961								T411	S-Me	0.894733																			1	2			60		0		60		0
	6.6733								T413	S-Pf	1.93202																			0	2			55		1		17		1
	2.6333								T415	S-Mb	0.714837																			0	3			38		1		15		1
	4.9271								T421	S-Mb	4.02884																			0	3			60		0		15		1
	14.6533								T423	S-Mb	0.501813																			0	1			51		1		48		1
	6.8781								T425	S-Pf	1.6761																			0	3			53		1		15		1
	7.3288								T427	S-Pf	1.05356																			0	2			60		0		47		0
	23.9035								T431	S-Me	0.700121																			0	2			54.01		0		47.99		1
	2.705								T433	S-Mb	1.01314																			0	2			50.59		1		38.32		1
	7.0964								T435	S-Me	1.01089																			0	3			27		1		15		1
	11.1165								T443	S-Me	1.9093																			0	2			60		0		47		1
	7.0023								T445	S-Me	1.08511																			0	2			33		1		3		1
	8.1997								T451	S-Mb	1.31676																			0	0			54		1		46		1
	4.8746								T455	S-Pf	1.1388																			0	3			59		0		32		1
	7.4395								T461	S-Mb	0.936188																			0	3			51		1		19		1
	4.4176								T463	S-Pf	1.51199																			0	1			14		1		10		1
	29.132								T465	S-Mb	1.0326																			0	1			23		1		20		1
	6.2259								T467	S-Pf	0.795652																			0	0			40		1		16		1
	8.2784								T471	S-Me	2.87715																			0	2			60		0		60		0
	5.2512								T473	S-Me	0.776563																			0	0			17		1		6		1
	4.9044								T477	S-Mb	1.49661																			0	3			7		1		5		1
	4.2822								T481	S-Mb	0.551962																			0	3			60		0		53		1
	6.3596								T483	S-Me	1.86914																			0	1			9		1		7		1
	8.2962								T487	S-Me	0.888299																			0	1			13		1		7		1
	5.192								T491	S-Pf	2.08108																			0	3			16		1		12		1
	7.3045								T493	S-Me	1.00011																			0	3			59		0		59		0
	12.0164								T497	S-Pf	1.47281																			0	3			58		0		58		0
	4.4505								T513	S-Mb	0.796316																			1	1			60		0		56		0
	2.4504								T515	S-Mb	0.952725																			0	0			60		0		7		1
	3.5769								T517	S-Me	1.77904																			0	2			54		0		54		0
	2.6963								T523	S-Me	1.21072																			0	1			59		1		19		1
	7.8055								T525	S-Pf	1.69001																			0	2			60		0		54		0
	4.425								T527	S-Me	1.13634																			0	2			60		0		15		1
	6.878								T533	S-Me	1.70409																			0	0			54		0		54		0
	22.3688								T537	S-Pf	0.833565																			0	1			60		0		53		0
	2.6304								T545	S-Pf	0.966817																			0	3			32		1		6		1
	10.9003								T553	S-Me	1.03921																			0	1			60		0		49		0
	7.9576								T557	S-Me	1.02483																			0	1			60		0		49		0
	5.1945								T563	S-Mb	0.927769																			0	2			60		0		49		0
	12.8906								T567	S-Pf	2.06396																			0	2			60		0		12		1
	2.9532								T571	S-Mb	0.704353																			0	2			60		0		24		1
	3.1545								T573	S-Pf	2.5149																			0	0			50.1		1		47.27		1
	5.0772								T615	S-Mb	0.708399																			1	3			60		0		12.99		1
	13.397								T617	S-Mb	0.416124																			0	2			60		0		60		0
	2.9892								T627	S-Mb	0.654209																			0	0			28.82		1		11.78		1
	3.5276								T635	S-Me	1.19317																			0	0			5.39		1		3.03		1
	7.0296								T641	S-Me	1.19268																			0	2			60		0		60		0
	6.7727								T647	S-Me	1.78029																			0	2			60		0		60		0
	3.9815								T661	S-Pf	2.17256																			0	1			60		0		60		0
	4.5067								T663	S-Me	0.803549																			0	0			49.38		0		45.43		1
	6.5672								T665	S-Pf	0.654562																			0	1			33.49		1		29.54		1
	4.8727								T671	S-Pf	1.30878																			0	3			60		0		29.44		1
	9.6312								T685	S-Me	0.788737																			0	2			60		0		14.41		1
	6.7784								T695	S-Mb	0.897742																			0	3			60		0		60		0
	11.1658								T713	S-Mb	1.85457																			0	0			60		0		52.4		1
	8.3978								T715	S-Me	0.990321																			0	3			60		0		60		0
	3.6199								T721	S-Mb	0.729563																			0	3			60		0		60		0
	3.9903								T724	S-Pf	0.767426																			0	3			60		0		60		0
	15.2417								T727	S-Me	1.19014																			0	1			60		0		60		0
	5.0001								T737	S-Me	1.17472																			0	3			60		0		60		0
	9.591								T741	S-Mb	0.792144																			1	2			60		0		41		1
	5.4882								T743	S-Pf	1.38418																			0	1			25		1		6		1
	7.1566								T745	S-Mb	1.60015																			0	0			60		0		44		1
	4.5513								T755	S-Mb	0.861889																			0	0			60		0		50		1
	5.0598								T777	S-Mb	1.52447																			0	2			44		1		7		1
	10.6146								T785	S-Mb	0.803556																			0	0			60		0		60		0
	3.7359								T813	S-Pf	0.850179																			1	1			60		0		55		1
	3.8321								T815	S-Pf	1.79946																			0	2			60		0		60		0
	4.0333								T817	S-Pf	1.0858																			0	0			52		1		17		1
	8.904								T823	S-Mb	1.00333																			0	3			60		0		60		0
	3.7716								T851	S-Me	1.3878																			0	0			60		0		28		1
	5.9678								T857	S-Mb	0.794923																			1	0			60		0		29		1
	5.9797								T861	S-Mb	0.725626																			0	2			60		0		60		0
	4.3451								T863	S-Mb	0.994494																			1	1			60		0		9		1
	5.6257								T865	S-Me	0.889138																			1	1			55		1		41		1
	14.0317								T867	S-Mb	0.457294																			1	2			28		1		21		1
	7.8036								T873	S-Mb	0.722546																			1	2			60		0		47		1
	8.8537								T877	S-Pf	1.32313
	3.4532								T881	S-Pf	1.00991
	3.4596								T883	S-Me	1.75039
	4.0146								T911	S-Mb	0.520757
	2.4176								T913	S-Mb	0.670198
	2.8547								T915	S-Mb	0.707751
	2.9361								T917	S-Pf	0.747575
	3.4803								T921	S-Me	2.51207
	27.4591								T923	S-Me	1.30783
	1.903								T925	S-Me	1.77436
	6.3642								T937	S-Me	1.08455
	5.0489								T943	S-Pf	1.08944
	8.1977								T951	S-Pf	1.47043
	10.7915								T953	S-Me	1.21056
	6.7092								T955	S-Mb	0.606276
	4.0252								T957	S-Me	0.999509
	15.8437								T963	S-Me	1.62268
	8.1492								T965	S-Pf	1.45546
	5.9006								T967	S-Pf	1.34397
	15.0697								T975	S-Pf	1.92818
	6.1353								T977	S-Me	0.947064
	8.8917								T981	S-Mb	0.521179
	7.1325								T983	S-Pf	2.90109
	3.8045
	11.3943
	2.8847
	10.5479
	3.883
	41.5503
	5.218
	3.2404
	8.8873
	9.1444
	5.2511
	3.0967
	6.6113
	4.6422
	6.7687
	5.8163
	5.9478
	6.8673
	5.4758
	5.355
	2.947
	4.2887
	7.4062
	7.2657
	7.9257
	5.8558
	5.0302
	2.836
	7.8373
	3.4446
	3.7354
	3.4468
	4.0226
	3.7974
	6.5068
	11.925
	4.7604
	11.8632
	4.3301
	6.4841
	7.7313
	6.8926
	10.2301
	3.0555
	3.0267
	6.8235
	5.3035
	7.3594
	8.9543
	5.1916
	5.5536
	6.9125
	2.7395
	5.7631
	8.1491
	6.2916
	7.5604

## Sheet: Fig. 2 graphs
Fig2b. Cell counts			Fig2c. Cell counts				Fig2d. Cell counts			Fig2e. Cell counts
Vector	NPC1		shCTRL+Vector	shNPC1+Vector	shNPC1+NPC1		Vector	NPC1		shCTRL+Vector	shNPC1+Vector	shNPC1+NPC1
96	141		104	51	115		139	222		155	54	144
91	150		110	55	102		133	226		148	50	159
100	138		100	48	108		147	222		140	53	160
							p value	3.99618e-05		p value	2.92695e-05	4.3363e-05

## Sheet: Fig. 3 graphs
Fig3c.Fold Change of MMP2 mRNA level		Fig3c.Fold Change of MMP9 mRNA level		Fig3c.Fold Change of COL5A3 mRNA level			Fig3d.Fold Change of MMP2 mRNA level			Fig3d.Fold Change of MMP9 mRNA level			Fig3d.Fold Change of COL5A3 mRNA level
Vector	NPC1	Vector	NPC1	Vector	NPC1		shCTRL+Vector	shNPC1+Vector	shNPC1+NPC1	shCTRL+Vector	shNPC1+Vector	shNPC1+NPC1	shCTRL+Vector	shNPC1+Vector	shNPC1+NPC1
0.836144	2.34292	1.111	2.56033	0.979122	1.71679		1.39128	0.367729	1.19756	0.665587	0.479533	0.929266	1.18701	0.581532	0.932478
0.865263	2.33911	0.874924	1.67938	1.02377	1.7373		0.777455	0.370224	1.36058	1.00111	0.463231	0.92136	1.01819	0.535132	1.07595
1.29859	2.27745	1.01408	1.66076	1.05588	1.65253		0.831264	0.423633	0.946353	1.33331	0.388161	0.65835	1.02458	0.50353	0.969655
				p value	3.57934e-05
Fig3e.Cell counts							Fig3h.Cell counts
TGF-β1(-)			TGF-β1(+)				shCTRL+Vector	shNPC1+Vector	shNPC1+NPC1	shNPC1+NPC1 (P691S)
shCTRL	shNPC1-#1	shNPC1-#2	shCTRL	shNPC1-#1	shNPC1-#2		141	8	130	92
106	54	60	226	83	48		164	3	161	120
102	56	52	246	94	63		171	8	175	138
100	47	65	242	91	59		p value	7.8371e-05

## Sheet: Fig. 4 graphs
Fig4a.Fold Change of TGFBR1 mRNA level			Fig4b.Fold Change of TGFBR1 mRNA level				Fig4e. Relative TGFBR1 protein level
Vector	NPC1		shCTRL	shNPC1-#1	shNPC1-#2		shCTRL+vehicle	shCTRL+MG132	shCTRL+NH4Cl	shNPC1+vehicle	shNPC1+MG132	shCTRL+NH4Cl
0.948455	1.19323		0.888486	1.21371	1.48393		1.07599	1.44671	1.21435	0.506115	1.15186	0.733227
0.956304	1.07738		1.37976	0.900889	1.4635		1.11512	0.906477	0.764312	0.36841	0.564549	0.465809
0.969262	0.977596		0.731749	0.840559	1.07134		0.808892	0.979271	1.09391	0.64382	0.88967	0.658831
Fig4c. Relative TGFBR1 protein level								Fig4d. Relative TGFBR1 protein level
	Vector			NPC1					shCTRL			shNPC1
0	1	1	1	1	1	1		0	1	1	1	1	1	1
4	0.561647	0.68	0.55	0.921401	0.757352	0.76		4	0.925517	0.857548	0.702559	0.718466	0.610785	0.410766
8	0.528298	0.603909	0.45	0.987141	0.73	0.643916		8	0.820398	0.8234	0.603673	0.61823	0.27739	0.2759
12	0.487646	0.408188	0.407256	0.983816	0.67	0.503376		12	0.756827	0.674031	0.490293	0.403358	0.205571	0.107053

## Sheet: Fig. 5 graphs
Fig5i.Cell counts
shCTRL+Vector	shNPC1+Vector	shNPC1+NPC1	shNPC1+NPC1 (P691S)	shNPC1+NPC1 (Δ692-854)
224	71	220	190	70
214	77	214	193	71
217	67	211	197	75

## Sheet: Fig.6 graphs
Fig.6b NPC1 IHC&TGFBR1 IHC correlation			Fig.6c TGFBR1 IHC Scores			Fig.6e NPC1 positive area&TGFBR1 positive area correlatin			Fig.6f TGFBR1 positive area(%)			Fig.6hCell counts
NPC1 IHC Scores	TGFBR1 IHC Scores		Low(n=174)	High(n=112)		NPC1 positive area(%)	TGFBR1 positive area(%)		Low(n=13)	High(n=37)		Vector	NPC1	NPC1+LY2157299
12	12		6	12		54	52		9	52		136	201	76
12	12		6	12		50	40		20	40		116	183	63
12	12		6	12		84	36		7	36		96	181	78
12	12		6	12		10	9		23	92
12	12		6	12		16	20		30	94
12	12		6	12		81	92		4	80
12	12		6	12		89	94		51	86
12	12		6	12		73	80		14	28
12	3		6	3		79	86		30	43
12	12		6	12		3	7		37	100
12	4		6	4		50	28		48	53
12	12		6	12		44	23		60	65
12	12		6	12		50	43		29	63
12	3		6	3		10	30			29
12	3		6	3		18	4			90
12	12		0	12		100	100			88
12	3		6	3		100	53			26
12	12		6	12		49	65			24
12	12		6	12		50	63			19
12	4		6	4		67	29			84
12	12		6	12		95	90			85
12	12		1	12		90	88			50
12	12		6	12		63	26			73
12	12		6	12		16	24			80
12	12		6	12		80	19			99
12	3		6	3		39	51			100
12	4		6	4		80	84			66
12	12		6	12		76	85			100
12	3		4	3		49	50			43
12	12		4	12		8	14			11
12	12		4	12		78	73			30
12	12		0	12		86	80			100
12	12		4	12		100	99			100
12	12		4	12		100	100			92
12	12		4	12		54	66			54
12	4		4	4		33	30			85
12	12		4	12		37	37			44
12	4		4	4		33	48		p value	8.34e-05
12	12		4	12		30	60
9	9		4	9		15	29
9	9		4	9		100	100
9	9		4	9		74	43
9	3		4	3		67	11
9	9		4	9		60	30
9	9		4	9		100	100
9	9		4	9		100	100
9	1		8	1		78	92
9	9		0	9		94	54
9	9		4	9		85	85
9	9		4	9		90	44
9	9		4	9		p value	3.12e-10
9	9		4	9
9	9		4	9
9	9		4	9
9	3		4	3
9	9		4	9
9	3		4	3
9	9		4	9
9	9		0	9
9	3		4	3
9	2		4	2
9	9		8	9
9	9		4	9
9	3		4	3
9	9		4	9
9	2		0	2
9	9		4	9
9	9		4	9
8	2		1	2
8	8		4	8
8	8		4	8
8	2		4	2
8	8		4	8
8	8		4	8
8	8		4	8
8	8		6	8
8	2		4	2
8	8		4	8
8	8		3	8
8	2		3	2
8	8		0	8
8	8		3	8
8	8		3	8
8	8		3	8
8	8		3	8
8	8		9	8
8	8		3	8
8	8		3	8
8	8		3	8
8	8		3	8
8	3		8	3
8	8		3	8
8	8		3	8
8	0		8	0
8	2		6	2
8	8		3	8
8	8		3	8
8	8		3	8
8	8		3	8
8	8		6	8
8	8		3	8
8	8		3	8
8	8		2	8
8	8		3	8
8	8		3	8
8	8		2	8
8	8		2	8
8	8		2	8
8	8		2	8
8	8		2	8
8	8		9	8
8	8		1	8
6	6		1
6	6		1
6	6		0
6	6		0
6	6		0
6	6		0
6	6		0
6	6		0
6	6		0
6	6		0
6	6		0
6	6		0
6	6		0
6	6		8
6	6		0
6	0		0
6	6		8
6	6		0
6	6		3
6	6		2
6	6		0
6	1		0
6	6		0
6	6		8
6	6		8
6	6		0
6	6		0
6	6		8
4	4		0
4	4		8
4	4		8
4	0		8
4	4		0
4	4		0
4	4		0
4	4		0
4	4		0
4	4		0
4	4		0
4	4		0
4	4		0
4	4		0
4	4		0
4	4		0
4	4		8
4	4		0
4	8		0
4	0		8
4	4		0
4	4		0
4	4		0
4	4		0
4	4		8
4	4		0
4	4		0
4	4		0
4	4		0
4	4		4
4	0		0
4	4		4
4	4		0
4	8		0
4	4		p value	2.25033e-31
4	4
4	4
4	0
4	4
4	4
4	1
4	4
4	4
4	4
4	4
4	4
4	4
4	6
4	4
4	4
3	3
3	3
3	0
3	3
3	3
3	3
3	3
3	9
3	3
3	3
3	3
3	3
3	8
3	3
3	3
3	8
3	6
3	3
3	3
3	3
3	3
3	6
3	3
3	3
2	2
2	3
2	3
2	2
2	2
2	2
2	2
2	2
2	9
1	1
1	1
1	1
0	0
0	0
0	0
0	0
0	0
0	0
0	0
0	0
0	0
0	0
0	0
0	8
0	0
0	0
0	8
0	0
0	3
0	2
0	0
0	0
0	0
0	8
0	8
0	0
0	0
0	8
0	0
0	8
0	8
0	8
0	0
0	0
0	0
0	0
0	0
0	0
0	0
0	0
0	0
0	0
0	0
0	0
0	8
0	0
0	0
0	8
0	0
0	0
0	0
0	0
0	8
0	0
0	0
0	0
0	0
0	4
0	0
0	4
0	0
0	0
p value	2.67e-58

## Sheet: Fig.7 graphs
Fig.7d Liver to body weight ratio			Fig.7e Nodule number per liver			Fig.7i Overall survival(%)				Fig.7l Liver to body weight ratio			Fig.7r Liver to body weight ratio				Fig.7s Nodule number per liver
Npc1F/F	CreAlbNpc1F/F		Npc1F/F	CreAlbNpc1F/F		Time(Days)	Npc1F/F	CreAlbNpc1F/F		CreAlbMyc	CreAlbNpc1F/FMyc		CO	TAM			CO	TAM
0.17	0.05578		40	3		334	1			0.188417	0.130325		CreERT2AlbNpc1F/F	Npc1F/F	CreERT2AlbNpc1F/F		CreERT2AlbNpc1F/F	Npc1F/F	CreERT2AlbNpc1F/F
0.15	0.049778		32	2		374	1			0.196709	0.160384		0.147671	0.100427	0.075653		25	28	4
0.1	0.053851		19	6		443	1			0.214651	0.08152		0.146582	0.133537	0.060972		31	26	2
0.12	0.053831		23	3		356	1			0.225972	0.065806		0.156443	0.143618	0.061351		30	31	4
0.052484	0.060101		32	6		370	1			0.256836	0.081836		0.145409	0.18201	0.079149		18	25	10
0.06644	0.047468		28	5		260	1						0.126133	0.131821	0.085375		30	30	6
0.067825	0.06036		42	4		240	1							0.061611	0.074507			17	4
0.103177	0.058961		39	0		200	1							0.073416	0.079012			20	15
			11	3		231	1							0.082618	0.050523			19	0
			30	0		343	1											p value	2.84177e-06
			21	0		324	1
			24	0		322	1
			9	2		361	1
			33			425	1
			27			218	1
			32			274	1
			15			274	1
			28			225	1
			22			339	1
			31			337	1
			29			214	1
			p value	4.38742e-11		281	1
						283	1
						291	1
						281	1
						318	1
						264	1
						357	1
						426	1
						240	1
						454	1
						286	1
						433	1
						365	1
						407	1
						370		1
						337		1
						318		1
						343		1
						366		1
						317		1
						324		1
						290		1
						395		1
						468		1
						393		1
						386		1
						479		1
						426		1
						509		1
						530		1
						410		1
						432		1
						418		1
						453		1
						418		1
						433		1
						366		1

## Sheet: Supplementary Fig.1 graphs
Supplementary Fig.1a NPC1 mRNA expression(FPKM)							Supplementary Fig.1b Upregulation of NPC1 mRNA in Jiang et al.’s cohort					Supplementary Fig.1c Upregulation of NPC1 mRNA in Gao et al.’s cohort
Id	NPC1	Type	CancerType	Normal vs. Tumor	p value		ID	group	NPC1	NT vs. S-I		PatientID	group	NPC1
TCGA-GC-A3BM-11A-11R-A22U-07	3.8266	Normal	BLCA	BRCA	2.62276e-08		X12004P	NT	6.34831	p value		112	S-Mb	8.94124
TCGA-CU-A0YR-11A-13R-A10U-07	4.0074	Normal	BLCA	CHOL	5.08654e-06		X12104P	NT	12.0522	7.13787e-08		113	S-Mb	8.15333
TCGA-K4-A3WV-11A-21R-A22U-07	2.6421	Normal	BLCA	HNSC	1.90781e-08		X12191P	NT	3.58933			123	S-Me	9.24449
TCGA-BT-A20N-11A-11R-A14Y-07	3.7356	Normal	BLCA	KICH	4.9e-13		X12198P	NT	2.70362			125	S-Pf	9.83985
TCGA-BL-A13J-11A-13R-A10U-07	4.0648	Normal	BLCA	KIRC	4e-15		X12236P	NT	4.40041			127	S-Mb	9.93696
TCGA-BT-A2LA-11A-11R-A18C-07	3.3345	Normal	BLCA	KIRP	3.29713e-10		X1258P	NT	10.3518			131	S-Pf	8.40536
TCGA-BT-A2LB-11A-11R-A18C-07	6.5851	Normal	BLCA	LIHC	4.74912e-09		X1259P	NT	7.77688			135	S-Me	8.83214
TCGA-GD-A2C5-11A-11R-A180-07	3.6356	Normal	BLCA	LUAD	3.12199e-06		X277P	NT	10.7041			137	S-Mb	8.97883
TCGA-BT-A20Q-11A-11R-A14Y-07	3.1029	Normal	BLCA	PCPG	7.64608e-05		X280P	NT	7.58766			141	S-Mb	9.21596
TCGA-BT-A20W-11A-11R-A14Y-07	3.9819	Normal	BLCA	STAD	1.55667e-09		X282P	NT	6.17001			145	S-Mb	9.32689
TCGA-K4-A54R-11A-11R-A26T-07	9.8896	Normal	BLCA	THCA	1.70782e-09		X283P	NT	5.03011			147	S-Me	9.27059
TCGA-GD-A3OQ-11A-21R-A220-07	2.8556	Normal	BLCA				X286P	NT	4.89967			161	S-Me	9.55817
TCGA-GC-A6I3-11A-11R-A31N-07	1.2613	Normal	BLCA				X288P	NT	4.32815			171	S-Me	9.713
TCGA-CU-A0YN-11A-11R-A10U-07	3.3809	Normal	BLCA				X292P	NT	3.83835			187	S-Me	9.19653
TCGA-K4-A5RI-11A-11R-A28M-07	2.7571	Normal	BLCA				X293P	NT	12.889			191	S-Mb	6.65312
TCGA-BT-A20U-11A-11R-A14Y-07	4.3373	Normal	BLCA				X295P	NT	8.10632			195	S-Mb	7.66874
TCGA-GC-A3WC-11A-11R-A22U-07	3.6187	Normal	BLCA				X296P	NT	5.25709			211	S-Pf	10.6021
TCGA-BT-A20R-11A-11R-A16R-07	7.4717	Normal	BLCA				X298P	NT	9.68338			217	S-Mb	10.1436
TCGA-GD-A3OP-11A-11R-A220-07	2.6187	Normal	BLCA				X300P	NT	3.42265			221	S-Me	9.0312
TCGA-ZF-A9RN-01A-11R-A42T-07	5.3787	Tumor	BLCA				X304P	NT	5.18051			223	S-Pf	8.72045
TCGA-CF-A1HR-01A-11R-A13Y-07	3.5006	Tumor	BLCA				X308P	NT	6.11008			227	S-Me	8.35312
TCGA-XF-A8HH-01A-11R-A38B-07	3.4922	Tumor	BLCA				X311P	NT	6.07542			231	S-Me	9.7967
TCGA-ZF-AA4W-01A-12R-A38B-07	3.7483	Tumor	BLCA				X314P	NT	6.21548			257	S-Me	9.28544
TCGA-XF-A9SU-01A-31R-A39I-07	2.0227	Tumor	BLCA				X322P	NT	4.486			261	S-Mb	8.59765
TCGA-DK-A3IQ-01A-31R-A32Y-07	3.6248	Tumor	BLCA				X324P	NT	6.26308			267	S-Me	9.50075
TCGA-FD-A6TK-01A-42R-A33J-07	5.7921	Tumor	BLCA				X330P	NT	5.93925			271	S-Me	8.9809
TCGA-DK-A1A7-01A-11R-A13Y-07	1.3672	Tumor	BLCA				X334P	NT	3.97257			277	S-Me	9.81757
TCGA-CU-A5W6-01A-11R-A28M-07	3.4627	Tumor	BLCA				X337P	NT	6.9082			283	S-Pf	10.0241
TCGA-DK-A3X1-01A-12R-A22U-07	2.224	Tumor	BLCA				X338P	NT	4.14309			285	S-Pf	9.28573
TCGA-XF-A9ST-01A-11R-A42T-07	7.0137	Tumor	BLCA				X340P	NT	6.19867			311	S-Pf	10.0559
TCGA-CF-A9FM-01A-11R-A38B-07	2.3799	Tumor	BLCA				X342P	NT	9.49503			313	S-Me	8.89724
TCGA-BT-A20V-01A-11R-A14Y-07	12.2149	Tumor	BLCA				X344P	NT	6.32926			327	S-Mb	8.10782
TCGA-GV-A3QF-01A-31R-A22U-07	4.1495	Tumor	BLCA				X350P	NT	10.8835			331	S-Pf	8.32447
TCGA-DK-A2I4-01A-11R-A21D-07	7.4302	Tumor	BLCA				X355P	NT	4.86633			341	S-Mb	9.02049
TCGA-DK-A6B2-01A-11R-A30C-07	3.704	Tumor	BLCA				X356P	NT	6.47965			343	S-Pf	8.76313
TCGA-DK-A1AG-01A-11R-A13Y-07	2.5656	Tumor	BLCA				X360P	NT	7.90915			351	S-Pf	9.18182
TCGA-XF-A9SZ-01A-11R-A39I-07	1.9117	Tumor	BLCA				X362P	NT	4.9876			353	S-Mb	7.59605
TCGA-E7-A519-01A-11R-A26T-07	0.5071	Tumor	BLCA				X366P	NT	7.63288			355	S-Me	9.56291
TCGA-2F-A9KO-01A-11R-A38B-07	3.84	Tumor	BLCA				X413P	NT	5.8195			357	S-Me	9.24975
TCGA-ZF-A9R1-01A-11R-A39I-07	2.7374	Tumor	BLCA				X416P	NT	4.62622			361	S-Mb	9.44961
TCGA-4Z-AA7S-01A-11R-A39I-07	1.9421	Tumor	BLCA				X417P	NT	5.67756			363	S-Me	9.13631
TCGA-BL-A13J-01A-11R-A10U-07	3.5536	Tumor	BLCA				X418P	NT	3.94018			365	S-Mb	9.07165
TCGA-DK-A3IK-01A-32R-A21D-07	2.7529	Tumor	BLCA				X419P	NT	4.84047			367	S-Pf	11.0674
TCGA-C4-A0F1-01A-11R-A034-07	4.5409	Tumor	BLCA				X420P	NT	5.23431			375	S-Pf	9.1932
TCGA-DK-A3IS-01A-21R-A21D-07	2.1532	Tumor	BLCA				X421P	NT	4.26527			383	S-Pf	8.09922
TCGA-UY-A9PH-01A-11R-A38B-07	3.5094	Tumor	BLCA				X422P	NT	5.52466			385	S-Pf	9.00512
TCGA-E5-A4TZ-01A-11R-A31N-07	9.6861	Tumor	BLCA				X423P	NT	3.52156			387	S-Pf	10.5283
TCGA-DK-A3WW-01A-22R-A23N-07	5.1938	Tumor	BLCA				X424P	NT	3.24515			391	S-Pf	10.7
TCGA-K4-A5RH-01A-11R-A30C-07	4.5204	Tumor	BLCA				X426P	NT	5.87741			393	S-Me	8.14179
TCGA-ZF-AA56-01A-31R-A39I-07	6.1407	Tumor	BLCA				X427P	NT	4.22973			395	S-Pf	7.4398
TCGA-UY-A8OB-01A-12R-A42T-07	4.4602	Tumor	BLCA				X428P	NT	6.02185			411	S-Me	8.65304
TCGA-YC-A9TC-01A-22R-A39I-07	2.6349	Tumor	BLCA				X429P	NT	3.82976			413	S-Pf	10.1625
TCGA-CF-A7I0-01A-22R-A352-07	1.5274	Tumor	BLCA				XH01P	NT	6.80483			415	S-Mb	8.28396
TCGA-K4-A5RJ-01A-11R-A28M-07	3.965	Tumor	BLCA				XH02P	NT	5.47137			421	S-Mb	9.43964
TCGA-YF-AA3L-01A-11R-A38B-07	0.6694	Tumor	BLCA				XH03P	NT	8.02622			423	S-Mb	8.54617
TCGA-CF-A3MI-01A-11R-A20F-07	1.0132	Tumor	BLCA				XH06P	NT	6.69347			425	S-Pf	8.49197
TCGA-DK-A6B0-01A-11R-A31N-07	1.5148	Tumor	BLCA				XH08P	NT	7.27964			427	S-Pf	8.43702
TCGA-DK-A6B1-01A-12R-A30C-07	2.4705	Tumor	BLCA				XH11P	NT	6.46738			431	S-Me	8.31208
TCGA-G2-AA3C-01A-21R-A39I-07	2.7464	Tumor	BLCA				XH12P	NT	5.88546			433	S-Mb	9.02065
TCGA-XF-AAN3-01A-11R-A42T-07	5.6836	Tumor	BLCA				XH14P	NT	6.48679			435	S-Me	8.40513
TCGA-CU-A0YO-01A-11R-A10U-07	3.2739	Tumor	BLCA				XH18P	NT	5.78658			443	S-Me	9.2929
TCGA-BT-A3PJ-01A-21R-A220-07	5.7657	Tumor	BLCA				XH20P	NT	5.60689			445	S-Me	8.76931
TCGA-CF-A47Y-01A-11R-A23W-07	1.7496	Tumor	BLCA				XH24P	NT	5.46667			451	S-Mb	9.21426
TCGA-FD-A62O-01A-11R-A30C-07	2.5786	Tumor	BLCA				XL02P	NT	4.93145			455	S-Pf	9.69112
TCGA-BL-A0C8-01B-04R-A277-07	8.6176	Tumor	BLCA				XL03P	NT	4.24954			461	S-Mb	9.03873
TCGA-E7-A7DV-01A-11R-A33J-07	9.5118	Tumor	BLCA				XL11P	NT	9.66645			463	S-Pf	9.82815
TCGA-DK-A3WY-01A-11R-A22U-07	3.782	Tumor	BLCA				XL12P	NT	4.55843			465	S-Mb	10.0344
TCGA-BT-A20N-01A-11R-A14Y-07	4.0664	Tumor	BLCA				XL14P	NT	5.90301			467	S-Pf	8.08686
TCGA-G2-A2ES-01A-11R-A180-07	12.8089	Tumor	BLCA				XL15P	NT	5.56206			471	S-Me	9.61506
TCGA-GC-A3YS-01A-11R-A23N-07	12.8647	Tumor	BLCA				XL18P	NT	4.57371			473	S-Me	9.69826
TCGA-FD-A43X-01A-11R-A23W-07	1.683	Tumor	BLCA				XL19P	NT	6.74381			477	S-Mb	9.77951
TCGA-XF-A9SM-01A-11R-A42T-07	5.8712	Tumor	BLCA				XL20P	NT	7.06286			481	S-Mb	7.92511
TCGA-DK-A6AV-01A-12R-A30C-07	1.974	Tumor	BLCA				XL21P	NT	6.54191			483	S-Me	9.12522
TCGA-GU-A42Q-01A-11R-A23W-07	6.9907	Tumor	BLCA				X12004T	S-I	7.4765			487	S-Me	10.1046
TCGA-C4-A0F7-01A-11R-A084-07	3.6027	Tumor	BLCA				X12104T	S-II	17.2997			491	S-Pf	10.2294
TCGA-CF-A47W-01A-11R-A23W-07	1.0835	Tumor	BLCA				X12191T	S-I	9.47619			493	S-Me	8.81021
TCGA-XF-AAMQ-01A-11R-A42T-07	4.413	Tumor	BLCA				X12198T	S-II	13.7905			497	S-Pf	9.28534
TCGA-K4-A3WS-01A-11R-A22U-07	3.6853	Tumor	BLCA				X12236T	S-III	13.6944			513	S-Mb	9.21986
TCGA-C4-A0EZ-01A-21R-A24X-07	2.6568	Tumor	BLCA				X12248T	S-III	9.82625			515	S-Mb	8.29675
TCGA-CF-A47S-01A-11R-A23W-07	1.6365	Tumor	BLCA				X12258T	S-II	19.4768			517	S-Me	9.51339
TCGA-ZF-AA5P-01A-11R-A39I-07	4.8501	Tumor	BLCA				X12281T	S-III	10.1678			523	S-Me	9.80532
TCGA-XF-A9SX-01A-21R-A39I-07	3.1848	Tumor	BLCA				X12287T	S-III	24.278			525	S-Pf	9.98331
TCGA-FD-A3B8-01A-31R-A20F-07	7.5263	Tumor	BLCA				X12299T	S-II	15.2745			527	S-Me	8.67556
TCGA-CF-A27C-01A-11R-A16R-07	2.1437	Tumor	BLCA				X1258T	S-II	16.5758			533	S-Me	9.7134
TCGA-XF-A9T4-01A-11R-A39I-07	5.4804	Tumor	BLCA				X1259T	S-II	27.8184			537	S-Pf	7.71315
TCGA-HQ-A2OF-01A-11R-A26T-07	2.8931	Tumor	BLCA				X277T	S-I	13.8668			545	S-Pf	8.30444
TCGA-DK-AA74-01A-11R-A39I-07	2.3651	Tumor	BLCA				X280T	S-II	18.1078			553	S-Me	8.5138
TCGA-FD-A3SM-01A-11R-A22U-07	3.9296	Tumor	BLCA				X282T	S-III	19.0027			557	S-Me	8.27929
TCGA-KQ-A41P-01A-12R-A33J-07	1.9882	Tumor	BLCA				X283T	S-I	5.66404			563	S-Mb	9.18581
TCGA-C4-A0F6-01A-11R-A10U-07	2.4386	Tumor	BLCA				X286T	S-III	13.5			567	S-Pf	9.14883
TCGA-FD-A3B5-01A-11R-A20F-07	6.021	Tumor	BLCA				X288T	S-I	8.40667			571	S-Mb	8.14314
TCGA-4Z-AA80-01A-11R-A39I-07	3.8281	Tumor	BLCA				X292T	S-II	8.45022			573	S-Pf	9.49294
TCGA-FD-A3B6-01A-21R-A20F-07	12.9652	Tumor	BLCA				X293T	S-I	4.98566			615	S-Mb	9.84518
TCGA-4Z-AA87-01A-11R-A39I-07	2.3627	Tumor	BLCA				X295T	S-III	46.1683			617	S-Mb	8.35812
TCGA-DK-A1A6-01A-11R-A13Y-07	3.2269	Tumor	BLCA				X296T	S-III	8.06851			627	S-Mb	8.9442
TCGA-DK-A1AD-01A-11R-A13Y-07	2.5122	Tumor	BLCA				X298T	S-I	7.46019			635	S-Me	9.20162
TCGA-BL-A13J-01B-04R-A277-07	6.7283	Tumor	BLCA				X300T	S-I	23.3593			641	S-Me	9.63937
TCGA-FD-A5BS-01A-21R-A26T-07	3.2579	Tumor	BLCA				X304T	S-III	11.9388			647	S-Me	10.6378
TCGA-2F-A9KW-01A-11R-A38B-07	3.0613	Tumor	BLCA				X308T	S-I	6.37653			661	S-Pf	9.71988
TCGA-DK-AA6T-01A-11R-A39I-07	2.2352	Tumor	BLCA				X311T	S-II	14.7719			663	S-Me	9.3134
TCGA-4Z-AA84-01A-11R-A39I-07	7.5251	Tumor	BLCA				X314T	S-I	4.2978			665	S-Pf	9.57771
TCGA-FJ-A3Z9-01A-11R-A26T-07	2.6859	Tumor	BLCA				X322T	S-I	8.67373			671	S-Pf	9.64837
TCGA-CU-A0YR-01A-12R-A10U-07	6.012	Tumor	BLCA				X324T	S-III	23.4138			685	S-Me	8.07782
TCGA-FD-A3B3-01A-12R-A206-07	5.949	Tumor	BLCA				X330T	S-III	29.3166			695	S-Mb	9.18246
TCGA-FD-A43N-01A-11R-A23W-07	2.6534	Tumor	BLCA				X334T	S-I	18.351			713	S-Mb	8.85843
TCGA-BL-A13I-01B-04R-A277-07	14.6741	Tumor	BLCA				X336T	S-III	15.3959			715	S-Me	9.62719
TCGA-KQ-A41S-01A-12R-A33J-07	3.1165	Tumor	BLCA				X337T	S-II	21.8138			721	S-Mb	8.75465
TCGA-4Z-AA86-01A-11R-A39I-07	9.2274	Tumor	BLCA				X338T	S-II	14.4678			724	S-Pf	9.20598
TCGA-E7-A5KF-01A-11R-A28M-07	3.6132	Tumor	BLCA				X340T	S-II	12.2065			727	S-Me	10.0939
TCGA-XF-AAN7-01A-11R-A42T-07	3.8653	Tumor	BLCA				X342T	S-III	46.5127			737	S-Me	7.79629
TCGA-DK-AA6M-01A-11R-A39I-07	4.6604	Tumor	BLCA				X344T	S-I	5.79483			741	S-Mb	9.32086
TCGA-BL-A13I-01A-11R-A13Y-07	7.3692	Tumor	BLCA				X350T	S-I	8.46216			743	S-Pf	8.63725
TCGA-CU-A3YL-01A-11R-A22U-07	1.861	Tumor	BLCA				X355T	S-I	16.8424			745	S-Mb	8.92722
TCGA-ZF-A9RD-01A-11R-A42T-07	2.9787	Tumor	BLCA				X356T	S-I	11.0354			755	S-Mb	9.06341
TCGA-C4-A0F0-01A-12R-A10U-07	9.4867	Tumor	BLCA				X360T	S-I	9.48256			777	S-Mb	9.12554
TCGA-FD-A3SR-01A-11R-A22U-07	9.604	Tumor	BLCA				X362T	S-III	16.1762			785	S-Mb	9.42782
TCGA-DK-A6B5-01A-11R-A31N-07	6.5417	Tumor	BLCA				X366T	S-II	16.1878			813	S-Pf	9.00509
TCGA-HQ-A5ND-01A-11R-A26T-07	6.0951	Tumor	BLCA				X413T	S-II	7.11846			815	S-Pf	11.2946
TCGA-DK-AA76-01A-11R-A39I-07	4.9409	Tumor	BLCA				X416T	S-I	10.633			817	S-Pf	9.10162
TCGA-CF-A47V-01A-11R-A23W-07	1.4924	Tumor	BLCA				X417T	S-III	9.09692			823	S-Mb	8.6673
TCGA-E7-A3Y1-01A-11R-A22U-07	1.298	Tumor	BLCA				X418T	S-II	10.3126			851	S-Me	10.6067
TCGA-ZF-AA53-01A-11R-A39I-07	11.8037	Tumor	BLCA				X419T	S-III	13.1442			857	S-Mb	9.37378
TCGA-ZF-A9R7-01A-11R-A38B-07	2.6535	Tumor	BLCA				X420T	S-III	9.52665			861	S-Mb	9.05272
TCGA-GV-A40G-01A-11R-A23N-07	2.4144	Tumor	BLCA				X421T	S-II	9.09169			863	S-Mb	9.75507
TCGA-4Z-AA7M-01A-11R-A39I-07	4.2793	Tumor	BLCA				X422T	S-II	13.8187			865	S-Me	9.20086
TCGA-BT-A2LD-01A-12R-A20F-07	9.5398	Tumor	BLCA				X423T	S-I	7.51835			867	S-Mb	8.87329
TCGA-4Z-AA82-01A-11R-A39I-07	5.1841	Tumor	BLCA				X424T	S-III	32.2924			873	S-Mb	9.25959
TCGA-FD-A62P-01A-32R-A30C-07	4.727	Tumor	BLCA				X426T	S-I	7.07291			877	S-Pf	9.92865
TCGA-DK-AA6U-01A-11R-A39I-07	3.0501	Tumor	BLCA				X427T	S-I	10.5677			881	S-Pf	9.91539
TCGA-FD-A3N6-01A-11R-A21D-07	6.1905	Tumor	BLCA				X428T	S-II	13.6206			883	S-Me	10.1721
TCGA-2F-A9KR-01A-11R-A38B-07	1.8252	Tumor	BLCA				X429T	S-III	14.8067			911	S-Mb	9.202
TCGA-BL-A13J-01A-11R-A277-07	4.9593	Tumor	BLCA				XH01T	S-I	7.82999			913	S-Mb	9.69834
TCGA-CF-A3MF-01A-12R-A21D-07	0.6392	Tumor	BLCA				XH02T	S-III	22.4381			915	S-Mb	8.95701
TCGA-CU-A3KJ-01A-11R-A21D-07	7.5266	Tumor	BLCA				XH03T	S-I	11.9189			917	S-Pf	8.13264
TCGA-FD-A6TC-01A-21R-A33J-07	3.0177	Tumor	BLCA				XH06T	S-III	24.5368			921	S-Me	10.4678
TCGA-BL-A0C8-01A-11R-A277-07	8.5732	Tumor	BLCA				XH08T	S-III	12.255			923	S-Me	9.7834
TCGA-XF-A8HB-01A-11R-A36F-07	5.7739	Tumor	BLCA				XH11T	S-I	10.6315			925	S-Me	10.3983
TCGA-XF-AAN1-01A-31R-A42T-07	2.2361	Tumor	BLCA				XH12T	S-III	10.233			937	S-Me	9.46595
TCGA-FJ-A871-01A-11R-A352-07	2.0384	Tumor	BLCA				XH14T	S-I	10.7859			943	S-Pf	9.17694
TCGA-UY-A9PA-01A-11R-A38B-07	4.8017	Tumor	BLCA				XH18T	S-I	11.3698			951	S-Pf	9.11986
TCGA-E7-A4IJ-01A-31R-A26T-07	1.5169	Tumor	BLCA				XH20T	S-II	16.4295			953	S-Me	10.214
TCGA-XF-AAMZ-01A-11R-A42T-07	2.7405	Tumor	BLCA				XH24T	S-II	30.5725			955	S-Mb	8.59052
TCGA-XF-AAMR-01A-31R-A42T-07	3.7527	Tumor	BLCA				XL02T	S-II	7.00543			957	S-Me	9.68429
TCGA-BT-A42E-01A-11R-A23W-07	4.7069	Tumor	BLCA				XL03T	S-III	8.68171			963	S-Me	9.89799
TCGA-K4-A6FZ-01A-11R-A31N-07	6.9325	Tumor	BLCA				XL11T	S-III	7.31631			965	S-Pf	10.0874
TCGA-DK-A1AF-01A-11R-A13Y-07	4.9154	Tumor	BLCA				XL12T	S-II	8.31786			967	S-Pf	10.2186
TCGA-FD-A6TB-01A-12R-A33J-07	4.7893	Tumor	BLCA				XL14T	S-I	11.6011			975	S-Pf	9.78093
TCGA-GU-AATO-01A-11R-A39I-07	3.4275	Tumor	BLCA				XL15T	S-I	6.70529			977	S-Me	9.82738
TCGA-BT-A20U-01A-11R-A14Y-07	5.3076	Tumor	BLCA				XL18T	S-I	9.26072			981	S-Mb	8.70464
TCGA-DK-A1AA-01A-11R-A13Y-07	3.2519	Tumor	BLCA				XL19T	S-II	35.0354			983	S-Pf	10.6116
TCGA-GV-A3JW-01A-11R-A20F-07	1.4794	Tumor	BLCA				XL20T	S-II	9.8845			1013	S-Me	10.5659
TCGA-FD-A5BZ-01A-11R-A28M-07	3.6905	Tumor	BLCA				XL21T	S-II	22.0877			1015	S-Mb	9.01242
TCGA-ZF-A9R9-01A-11R-A38B-07	2.4303	Tumor	BLCA									1021	S-Me	10.022
TCGA-G2-AA3F-01A-12R-A42T-07	2.9494	Tumor	BLCA									1025	S-Me	9.32249
TCGA-ZF-AA5H-01A-11R-A39I-07	14.7989	Tumor	BLCA									1027	S-Mb	8.26924
TCGA-XF-A8HD-01A-11R-A36F-07	7.1592	Tumor	BLCA									1031	S-Me	9.06324
TCGA-FD-A6TH-01A-11R-A32O-07	7.0257	Tumor	BLCA									1041	S-Mb	9.01407
TCGA-4Z-AA7O-01A-31R-A39I-07	2.5823	Tumor	BLCA									1043	S-Mb	9.62329
TCGA-DK-A6B6-01A-11R-A30C-07	2.9026	Tumor	BLCA									1045	S-Mb	9.35807
TCGA-E7-A6MF-01A-12R-A32O-07	4.3401	Tumor	BLCA
TCGA-DK-AA6W-01A-12R-A39I-07	6.1221	Tumor	BLCA
TCGA-GC-A3BM-01A-11R-A22U-07	3.6712	Tumor	BLCA
TCGA-GU-A42P-01A-11R-A23W-07	4.7778	Tumor	BLCA
TCGA-GV-A3QI-01A-11R-A220-07	8.6414	Tumor	BLCA
TCGA-XF-A9T3-01A-11R-A42T-07	4.8155	Tumor	BLCA
TCGA-E7-A8O7-01A-11R-A36F-07	3.3038	Tumor	BLCA
TCGA-DK-AA77-01A-11R-A39I-07	10.2702	Tumor	BLCA
TCGA-XF-AAML-01A-11R-A42T-07	3.2072	Tumor	BLCA
TCGA-2F-A9KQ-01A-11R-A38B-07	3.5947	Tumor	BLCA
TCGA-CF-A3MH-01A-11R-A20F-07	1.5662	Tumor	BLCA
TCGA-XF-A8HC-01A-11R-A36F-07	1.4068	Tumor	BLCA
TCGA-ZF-AA4T-01A-11R-A38B-07	2.6277	Tumor	BLCA
TCGA-FD-A6TI-01A-11R-A32O-07	4.8462	Tumor	BLCA
TCGA-H4-A2HO-01A-11R-A180-07	2.8865	Tumor	BLCA
TCGA-CF-A47X-01A-31R-A23W-07	2.2267	Tumor	BLCA
TCGA-XF-A9SP-01A-11R-A39I-07	3.5455	Tumor	BLCA
TCGA-K4-A4AC-01A-21R-A26T-07	8.7821	Tumor	BLCA
TCGA-BL-A5ZZ-01A-31R-A30C-07	12.0419	Tumor	BLCA
TCGA-S5-AA26-01A-11R-A38B-07	2.8853	Tumor	BLCA
TCGA-E7-A677-01A-11R-A30C-07	7.6921	Tumor	BLCA
TCGA-DK-A1AC-01A-11R-A13Y-07	2.0346	Tumor	BLCA
TCGA-GU-A766-01A-11R-A32O-07	5.8661	Tumor	BLCA
TCGA-DK-A2HX-01A-12R-A18C-07	7.1883	Tumor	BLCA
TCGA-UY-A8OC-01A-11R-A36F-07	2.663	Tumor	BLCA
TCGA-FD-A5BR-01A-11R-A26T-07	3.7565	Tumor	BLCA
TCGA-DK-AA6S-01A-21R-A39I-07	6.5901	Tumor	BLCA
TCGA-4Z-AA7Q-01A-11R-A39I-07	5.2311	Tumor	BLCA
TCGA-HQ-A2OE-01A-11R-A206-07	2.9265	Tumor	BLCA
TCGA-XF-AAMX-01A-11R-A42T-07	2.6964	Tumor	BLCA
TCGA-LT-A5Z6-01A-11R-A28M-07	8.0495	Tumor	BLCA
TCGA-YC-A89H-01A-11R-A36F-07	2.4453	Tumor	BLCA
TCGA-E7-A8O8-01A-11R-A36F-07	1.7968	Tumor	BLCA
TCGA-GC-A3OO-01A-11R-A22U-07	4.9163	Tumor	BLCA
TCGA-DK-AA75-01A-11R-A39I-07	1.8813	Tumor	BLCA
TCGA-BT-A2LB-01A-11R-A18C-07	2.7688	Tumor	BLCA
TCGA-ZF-AA54-01A-11R-A39I-07	10.1303	Tumor	BLCA
TCGA-FT-A3EE-01A-11R-A206-07	3.2879	Tumor	BLCA
TCGA-FJ-A3ZF-01A-11R-A23N-07	4.0042	Tumor	BLCA
TCGA-DK-A3X2-01A-11R-A22U-07	2.6013	Tumor	BLCA
TCGA-XF-AAME-01A-12R-A42T-07	3.7685	Tumor	BLCA
TCGA-ZF-AA4R-01A-11R-A38B-07	4.1892	Tumor	BLCA
TCGA-GV-A3JZ-01A-11R-A21D-07	4.3563	Tumor	BLCA
TCGA-DK-A2I2-01A-11R-A180-07	6.2177	Tumor	BLCA
TCGA-K4-A83P-01A-11R-A352-07	3.4608	Tumor	BLCA
TCGA-4Z-AA7Y-01A-11R-A39I-07	3.3933	Tumor	BLCA
TCGA-E7-A7XN-01A-11R-A352-07	5.8106	Tumor	BLCA
TCGA-2F-A9KP-01A-11R-A38B-07	3.8362	Tumor	BLCA
TCGA-UY-A78M-01A-21R-A352-07	2.0992	Tumor	BLCA
TCGA-FD-A6TD-01A-51R-A33J-07	4.0981	Tumor	BLCA
TCGA-BT-A20Q-01A-11R-A14Y-07	3.2267	Tumor	BLCA
TCGA-ZF-AA51-01A-21R-A39I-07	2.0816	Tumor	BLCA
TCGA-GU-A42R-01A-11R-A23N-07	2.0571	Tumor	BLCA
TCGA-PQ-A6FI-01A-11R-A31N-07	6.502	Tumor	BLCA
TCGA-ZF-AA4X-01A-11R-A38B-07	4.5962	Tumor	BLCA
TCGA-FD-A5BU-01A-31R-A26T-07	5.5571	Tumor	BLCA
TCGA-CF-A8HX-01A-11R-A36F-07	1.2773	Tumor	BLCA
TCGA-XF-A9SK-01A-11R-A42T-07	2.0931	Tumor	BLCA
TCGA-GD-A3OS-01A-12R-A220-07	2.7408	Tumor	BLCA
TCGA-FD-A6TG-01A-11R-A32O-07	3.4287	Tumor	BLCA
TCGA-4Z-AA7N-01A-11R-A39I-07	5.0347	Tumor	BLCA
TCGA-GV-A3QK-01B-11R-A23N-07	2.1507	Tumor	BLCA
TCGA-K4-A5RI-01A-11R-A28M-07	5.047	Tumor	BLCA
TCGA-GV-A40E-01A-12R-A23N-07	6.0686	Tumor	BLCA
TCGA-FD-A43Y-01A-21R-A26T-07	7.0386	Tumor	BLCA
TCGA-DK-A3IV-01A-22R-A21D-07	5.7739	Tumor	BLCA
TCGA-G2-A2EL-01A-12R-A18C-07	3.3121	Tumor	BLCA
TCGA-E7-A541-01A-11R-A26T-07	2.8603	Tumor	BLCA
TCGA-XF-AAN2-01A-11R-A42T-07	6.5754	Tumor	BLCA
TCGA-LC-A66R-01A-41R-A30C-07	10.4016	Tumor	BLCA
TCGA-ZF-A9RE-01A-11R-A38B-07	6.6162	Tumor	BLCA
TCGA-UY-A9PE-01A-11R-A38B-07	2.0011	Tumor	BLCA
TCGA-XF-AAMG-01A-11R-A42T-07	3.3213	Tumor	BLCA
TCGA-GU-A763-01A-11R-A32O-07	1.2157	Tumor	BLCA
TCGA-G2-AA3D-01A-11R-A39I-07	4.7593	Tumor	BLCA
TCGA-ZF-A9R4-01A-11R-A38B-07	2.5723	Tumor	BLCA
TCGA-E7-A97P-01A-11R-A38B-07	6.1876	Tumor	BLCA
TCGA-5N-A9KM-01A-11R-A42T-07	2.0045	Tumor	BLCA
TCGA-ZF-A9RC-01A-11R-A38B-07	2.1389	Tumor	BLCA
TCGA-MV-A51V-01A-11R-A26T-07	4.3769	Tumor	BLCA
TCGA-S5-A6DX-01A-11R-A31N-07	1.046	Tumor	BLCA
TCGA-FJ-A3ZE-01A-11R-A23N-07	4.1675	Tumor	BLCA
TCGA-YC-A8S6-01A-31R-A38B-07	3.7862	Tumor	BLCA
TCGA-UY-A9PF-01A-11R-A38B-07	3.5135	Tumor	BLCA
TCGA-GV-A3JV-01A-11R-A220-07	2.2174	Tumor	BLCA
TCGA-ZF-AA5N-01A-11R-A42T-07	2.2532	Tumor	BLCA
TCGA-XF-A9T8-01A-11R-A39I-07	5.2385	Tumor	BLCA
TCGA-GV-A3QG-01A-11R-A220-07	5.4266	Tumor	BLCA
TCGA-5N-A9KI-01A-31R-A42T-07	7.8217	Tumor	BLCA
TCGA-CF-A3MG-01A-11R-A20F-07	2.4517	Tumor	BLCA
TCGA-GC-A4ZW-01A-11R-A26T-07	3.0408	Tumor	BLCA
TCGA-E7-A4XJ-01A-11R-A26T-07	1.567	Tumor	BLCA
TCGA-FD-A3NA-01A-11R-A21D-07	7.3994	Tumor	BLCA
TCGA-DK-A3IT-01A-31R-A20F-07	4.2751	Tumor	BLCA
TCGA-R3-A69X-01A-22R-A30C-07	7.0449	Tumor	BLCA
TCGA-4Z-AA83-01A-11R-A39I-07	1.8292	Tumor	BLCA
TCGA-ZF-A9R0-01A-11R-A38B-07	1.9706	Tumor	BLCA
TCGA-GC-A3I6-01A-11R-A20F-07	8.4141	Tumor	BLCA
TCGA-XF-A9SH-01A-11R-A39I-07	2.2212	Tumor	BLCA
TCGA-UY-A78L-01A-12R-A33J-07	3.9353	Tumor	BLCA
TCGA-XF-AAN5-01A-11R-A42T-07	8.9903	Tumor	BLCA
TCGA-UY-A78P-01A-12R-A36F-07	3.1638	Tumor	BLCA
TCGA-CF-A8HY-01A-11R-A36F-07	0.4937	Tumor	BLCA
TCGA-CF-A9FL-01A-11R-A38B-07	1.7305	Tumor	BLCA
TCGA-E7-A6MD-01A-41R-A352-07	16.2979	Tumor	BLCA
TCGA-CF-A9FF-01A-11R-A38B-07	2.2397	Tumor	BLCA
TCGA-XF-AAMY-01A-11R-A42T-07	3.902	Tumor	BLCA
TCGA-G2-A3IE-01A-11R-A20F-07	0.9937	Tumor	BLCA
TCGA-GU-A767-01A-11R-A32O-07	1.6345	Tumor	BLCA
TCGA-G2-A3IB-01A-11R-A20F-07	9.3624	Tumor	BLCA
TCGA-CF-A1HS-01A-11R-A13Y-07	2.4385	Tumor	BLCA
TCGA-DK-A3IN-01A-11R-A20F-07	7.5643	Tumor	BLCA
TCGA-2F-A9KT-01A-11R-A38B-07	3.104	Tumor	BLCA
TCGA-UY-A78N-01A-12R-A33J-07	2.3502	Tumor	BLCA
TCGA-DK-A1A5-01A-11R-A13Y-07	3.3765	Tumor	BLCA
TCGA-E7-A5KE-01A-11R-A28M-07	2.0364	Tumor	BLCA
TCGA-FD-A62S-01A-11R-A30C-07	5.1178	Tumor	BLCA
TCGA-G2-AA3B-01A-11R-A39I-07	1.0265	Tumor	BLCA
TCGA-K4-A54R-01A-11R-A26T-07	3.6808	Tumor	BLCA
TCGA-XF-A9T5-01A-11R-A42T-07	4.2554	Tumor	BLCA
TCGA-BT-A20J-01A-11R-A14Y-07	7.3407	Tumor	BLCA
TCGA-XF-AAMW-01A-11R-A42T-07	3.6002	Tumor	BLCA
TCGA-ZF-AA4V-01A-11R-A38B-07	3.4267	Tumor	BLCA
TCGA-GU-AATP-01A-11R-A39I-07	2.5677	Tumor	BLCA
TCGA-CU-A0YN-01A-21R-A10U-07	5.5681	Tumor	BLCA
TCGA-XF-AAMH-01A-11R-A42T-07	3.2695	Tumor	BLCA
TCGA-DK-A2I6-01A-12R-A18C-07	4.5768	Tumor	BLCA
TCGA-DK-AA6Q-01A-11R-A39I-07	7.5808	Tumor	BLCA
TCGA-XF-A8HI-01A-11R-A38B-07	3.0191	Tumor	BLCA
TCGA-DK-A2I1-01A-11R-A180-07	2.3604	Tumor	BLCA
TCGA-E7-A7PW-01A-11R-A352-07	2.1316	Tumor	BLCA
TCGA-XF-AAMT-01A-11R-A42T-07	9.3161	Tumor	BLCA
TCGA-BT-A20R-01A-12R-A16R-07	7.4552	Tumor	BLCA
TCGA-H4-A2HQ-01A-11R-A180-07	6.378	Tumor	BLCA
TCGA-FD-A43S-01A-21R-A23W-07	1.7816	Tumor	BLCA
TCGA-ZF-AA58-01A-12R-A42T-07	8.175	Tumor	BLCA
TCGA-DK-AA6P-01A-11R-A39I-07	2.5345	Tumor	BLCA
TCGA-XF-AAN0-01A-11R-A42T-07	9.935	Tumor	BLCA
TCGA-BT-A0YX-01A-11R-A10U-07	8.0249	Tumor	BLCA
TCGA-ZF-A9R5-01A-12R-A42T-07	2.4619	Tumor	BLCA
TCGA-GV-A3JX-01A-11R-A20F-07	5.8986	Tumor	BLCA
TCGA-ZF-A9R3-01A-11R-A38B-07	4.9507	Tumor	BLCA
TCGA-G2-A2EO-01A-11R-A180-07	2.609	Tumor	BLCA
TCGA-CF-A5UA-01A-11R-A28M-07	0.9374	Tumor	BLCA
TCGA-K4-A3WU-01B-11R-A23N-07	3.5959	Tumor	BLCA
TCGA-DK-AA71-01A-31R-A39I-07	1.3575	Tumor	BLCA
TCGA-XF-A9T2-01A-11R-A42T-07	4.2873	Tumor	BLCA
TCGA-FD-A5BY-01A-31R-A28M-07	9.0125	Tumor	BLCA
TCGA-BT-A20T-01A-11R-A14Y-07	1.4406	Tumor	BLCA
TCGA-UY-A78O-01A-12R-A33J-07	1.8978	Tumor	BLCA
TCGA-4Z-AA89-01A-11R-A39I-07	1.7762	Tumor	BLCA
TCGA-XF-A9SW-01A-11R-A42T-07	3.3034	Tumor	BLCA
TCGA-BT-A20W-01A-21R-A14Y-07	3.0261	Tumor	BLCA
TCGA-FD-A3N5-01A-11R-A21D-07	9.2293	Tumor	BLCA
TCGA-DK-A3WX-01A-22R-A22U-07	14.3581	Tumor	BLCA
TCGA-FD-A62N-01A-11R-A30C-07	4.5742	Tumor	BLCA
TCGA-HQ-A5NE-01A-12R-A28M-07	10.831	Tumor	BLCA
TCGA-XF-A8HE-01A-11R-A36F-07	7.8996	Tumor	BLCA
TCGA-DK-AA6R-01A-11R-A42T-07	6.4795	Tumor	BLCA
TCGA-XF-A9SI-01A-11R-A39I-07	5.9838	Tumor	BLCA
TCGA-BT-A42C-01A-11R-A23N-07	6.0134	Tumor	BLCA
TCGA-KQ-A41O-01A-12R-A352-07	2.1548	Tumor	BLCA
TCGA-YF-AA3M-01A-11R-A42T-07	3.7131	Tumor	BLCA
TCGA-ZF-AA4N-01A-11R-A38B-07	8.0731	Tumor	BLCA
TCGA-G2-A2EC-01A-11R-A180-07	2.448	Tumor	BLCA
TCGA-CF-A5U8-01A-11R-A28M-07	1.7967	Tumor	BLCA
TCGA-UY-A8OD-01A-11R-A36F-07	2.6371	Tumor	BLCA
TCGA-4Z-AA7R-01A-11R-A39I-07	5.0797	Tumor	BLCA
TCGA-FD-A3B4-01A-12R-A206-07	39.8043	Tumor	BLCA
TCGA-FJ-A3Z7-01A-12R-A23N-07	2.3233	Tumor	BLCA
TCGA-G2-A2EJ-01A-11R-A180-07	9.099	Tumor	BLCA
TCGA-SY-A9G0-01A-12R-A38B-07	3.8798	Tumor	BLCA
TCGA-G2-A2EK-01A-22R-A18C-07	2.9819	Tumor	BLCA
TCGA-FD-A5BX-01A-11R-A26T-07	3.7123	Tumor	BLCA
TCGA-XF-AAN4-01A-11R-A42T-07	4.6386	Tumor	BLCA
TCGA-FD-A3SO-01A-11R-A22U-07	9.7726	Tumor	BLCA
TCGA-FD-A6TA-01A-12R-A33J-07	2.3745	Tumor	BLCA
TCGA-FD-A3SS-01A-12R-A22U-07	13.664	Tumor	BLCA
TCGA-FD-A43P-01A-31R-A23W-07	4.8882	Tumor	BLCA
TCGA-BT-A3PK-01A-21R-A220-07	6.7897	Tumor	BLCA
TCGA-XF-A9T6-01A-11R-A42T-07	3.5188	Tumor	BLCA
TCGA-FD-A5BV-01A-11R-A26T-07	4.618	Tumor	BLCA
TCGA-ZF-AA4U-01A-11R-A38B-07	2.8634	Tumor	BLCA
TCGA-SY-A9G5-01A-11R-A38B-07	2.4785	Tumor	BLCA
TCGA-KQ-A41R-01A-21R-A352-07	1.6449	Tumor	BLCA
TCGA-GC-A6I1-01A-12R-A31N-07	9.9292	Tumor	BLCA
TCGA-GU-A764-01A-11R-A352-07	3.3578	Tumor	BLCA
TCGA-G2-A2EF-01A-12R-A18C-07	7.3224	Tumor	BLCA
TCGA-FT-A61P-01A-11R-A30C-07	4.9484	Tumor	BLCA
TCGA-K4-AAQO-01A-11R-A38B-07	3.2953	Tumor	BLCA
TCGA-DK-AA6L-01A-11R-A39I-07	4.3008	Tumor	BLCA
TCGA-K4-A6MB-01A-11R-A31N-07	4.2547	Tumor	BLCA
TCGA-BT-A20P-01A-11R-A14Y-07	2.982	Tumor	BLCA
TCGA-FD-A3SJ-01A-12R-A22U-07	2.3465	Tumor	BLCA
TCGA-G2-A3VY-01A-11R-A22U-07	6.0703	Tumor	BLCA
TCGA-GC-A3WC-01A-31R-A22U-07	6.0746	Tumor	BLCA
TCGA-CU-A3QU-01A-11R-A22U-07	2.5093	Tumor	BLCA
TCGA-FD-A3SP-01A-31R-A22U-07	5.3436	Tumor	BLCA
TCGA-GC-A3RB-01A-12R-A220-07	4.5618	Tumor	BLCA
TCGA-GU-AATQ-01A-11R-A39I-07	3.7568	Tumor	BLCA
TCGA-GC-A6I3-01A-11R-A31N-07	1.694	Tumor	BLCA
TCGA-GC-A3RD-01A-12R-A22U-07	2.693	Tumor	BLCA
TCGA-GD-A3OQ-01A-32R-A220-07	4.7221	Tumor	BLCA
TCGA-CF-A47T-01A-11R-A23W-07	1.9813	Tumor	BLCA
TCGA-ZF-AA52-01A-12R-A39I-07	3.1698	Tumor	BLCA
TCGA-XF-A8HG-01A-11R-A36F-07	3.1609	Tumor	BLCA
TCGA-FD-A3B7-01A-31R-A20F-07	21.6333	Tumor	BLCA
TCGA-DK-A3IL-01A-11R-A20F-07	1.6594	Tumor	BLCA
TCGA-E7-A6ME-01A-22R-A32O-07	2.2247	Tumor	BLCA
TCGA-GD-A2C5-01A-12R-A180-07	3.3084	Tumor	BLCA
TCGA-DK-AA6X-01A-12R-A42T-07	4.6695	Tumor	BLCA
TCGA-UY-A9PD-01A-11R-A38B-07	3.1331	Tumor	BLCA
TCGA-DK-A3IM-01A-11R-A20F-07	5.8963	Tumor	BLCA
TCGA-BT-A42F-01A-11R-A23W-07	4.7237	Tumor	BLCA
TCGA-FD-A3SL-01A-21R-A22U-07	4.9737	Tumor	BLCA
TCGA-BL-A0C8-01A-11R-A10U-07	5.0026	Tumor	BLCA
TCGA-BT-A3PH-01A-11R-A220-07	5.1619	Tumor	BLCA
TCGA-FD-A3SQ-01A-21R-A22U-07	3.1643	Tumor	BLCA
TCGA-ZF-A9RF-01A-11R-A38B-07	9.6786	Tumor	BLCA
TCGA-DK-A1A3-01A-11R-A13Y-07	4.2852	Tumor	BLCA
TCGA-BT-A2LA-01A-11R-A18C-07	3.293	Tumor	BLCA
TCGA-PQ-A6FN-01A-11R-A31N-07	2.3125	Tumor	BLCA
TCGA-GD-A3OP-01A-21R-A220-07	3.0554	Tumor	BLCA
TCGA-FD-A5BT-01A-11R-A26T-07	3.7801	Tumor	BLCA
TCGA-BL-A3JM-01A-12R-A21D-07	5.8354	Tumor	BLCA
TCGA-E7-A85H-01A-11R-A352-07	2.0907	Tumor	BLCA
TCGA-CU-A72E-01A-12R-A33J-07	1.8831	Tumor	BLCA
TCGA-FD-A3SN-01A-12R-A22U-07	5.2444	Tumor	BLCA
TCGA-GU-A762-01A-11R-A33J-07	3.4835	Tumor	BLCA
TCGA-GV-A3QH-01A-11R-A220-07	6.0911	Tumor	BLCA
TCGA-FD-A6TF-01A-52R-A32O-07	7.0784	Tumor	BLCA
TCGA-XF-A9SJ-01A-11R-A39I-07	2.5765	Tumor	BLCA
TCGA-ZF-A9RL-01A-11R-A38B-07	1.7867	Tumor	BLCA
TCGA-E7-A678-01A-11R-A30C-07	1.4116	Tumor	BLCA
TCGA-GD-A76B-01A-11R-A32O-07	2.7943	Tumor	BLCA
TCGA-GV-A6ZA-01A-12R-A33J-07	2.4551	Tumor	BLCA
TCGA-FD-A5C1-01A-11R-A28M-07	3.6368	Tumor	BLCA
TCGA-BT-A20X-01A-11R-A16R-07	3.287	Tumor	BLCA
TCGA-K4-A3WV-01A-11R-A22U-07	17.1896	Tumor	BLCA
TCGA-FD-A5C0-01A-11R-A28M-07	3.3412	Tumor	BLCA
TCGA-DK-A3IU-01A-11R-A20F-07	6.5437	Tumor	BLCA
TCGA-UY-A78K-01A-11R-A33J-07	3.0454	Tumor	BLCA
TCGA-DK-A1AE-01A-11R-A13Y-07	4.2371	Tumor	BLCA
TCGA-LT-A8JT-01A-11R-A36F-07	2.9139	Tumor	BLCA
TCGA-BT-A20O-01A-21R-A14Y-07	9.8017	Tumor	BLCA
TCGA-K4-A4AB-01B-12R-A28M-07	5.1664	Tumor	BLCA
TCGA-FD-A43U-01A-11R-A23W-07	2.5296	Tumor	BLCA
TCGA-FD-A6TE-01A-12R-A33J-07	5.8644	Tumor	BLCA
TCGA-XF-A9SV-01A-21R-A42T-07	1.9348	Tumor	BLCA
TCGA-BL-A13I-01A-11R-A277-07	14.3682	Tumor	BLCA
TCGA-GD-A6C6-01A-21R-A31N-07	1.3629	Tumor	BLCA
TCGA-KQ-A41N-01A-11R-A33J-07	1.5743	Tumor	BLCA
TCGA-4Z-AA7W-01A-11R-A39I-07	1.539	Tumor	BLCA
TCGA-CF-A9FH-01A-11R-A38B-07	2.2886	Tumor	BLCA
TCGA-KQ-A41Q-01A-11R-A33J-07	2.342	Tumor	BLCA
TCGA-E7-A3X6-01A-12R-A22U-07	2.7608	Tumor	BLCA
TCGA-XF-A9SL-01A-11R-A39I-07	2.9449	Tumor	BLCA
TCGA-4Z-AA81-01A-11R-A39I-07	5.3053	Tumor	BLCA
TCGA-DK-A1AB-01A-11R-A13Y-07	3.3619	Tumor	BLCA
TCGA-XF-A9T0-01A-11R-A39I-07	2.3382	Tumor	BLCA
TCGA-GC-A3RC-01A-11R-A22U-07	8.5542	Tumor	BLCA
TCGA-XF-AAN8-01A-11R-A42T-07	4.0213	Tumor	BLCA
TCGA-XF-A8HF-01A-11R-A36F-07	1.4993	Tumor	BLCA
TCGA-E5-A2PC-01A-11R-A206-07	3.4944	Tumor	BLCA
TCGA-ZF-A9R2-01A-11R-A39I-07	1.541	Tumor	BLCA
TCGA-E5-A4U1-01A-11R-A31N-07	1.1845	Tumor	BLCA
TCGA-BT-A0S7-01A-11R-A10U-07	3.9111	Tumor	BLCA
TCGA-ZF-A9RM-01A-11R-A38B-07	2.4558	Tumor	BLCA
TCGA-UY-A9PB-01A-11R-A38B-07	6.9814	Tumor	BLCA
TCGA-XF-A9SY-01A-21R-A42T-07	9.1778	Tumor	BLCA
TCGA-E7-A7DU-01A-11R-A32O-07	2.3441	Tumor	BLCA
TCGA-XF-AAMJ-01A-11R-A42T-07	2.6314	Tumor	BLCA
TCGA-BH-A18V-11A-52R-A12D-07	4.1797	Normal	BRCA
TCGA-BH-A0BM-11A-12R-A089-07	8.1089	Normal	BRCA
TCGA-BH-A1F8-11B-21R-A13Q-07	6.3987	Normal	BRCA
TCGA-BH-A18S-11A-43R-A12D-07	6.0769	Normal	BRCA
TCGA-BH-A0AY-11A-23R-A089-07	5.1893	Normal	BRCA
TCGA-BH-A0DG-11A-43R-A12P-07	8.0818	Normal	BRCA
TCGA-BH-A0C0-11A-21R-A089-07	8.4852	Normal	BRCA
TCGA-BH-A0BA-11A-22R-A19E-07	7.6735	Normal	BRCA
TCGA-E2-A1LH-11A-22R-A14D-07	7.6596	Normal	BRCA
TCGA-BH-A1FM-11B-23R-A13Q-07	5.7343	Normal	BRCA
TCGA-E9-A1NG-11A-52R-A14M-07	4.4219	Normal	BRCA
TCGA-BH-A0E0-11A-13R-A089-07	5.2701	Normal	BRCA
TCGA-A7-A0CE-11A-21R-A089-07	6.586	Normal	BRCA
TCGA-E9-A1N5-11A-41R-A14D-07	5.8456	Normal	BRCA
TCGA-BH-A1FC-11A-32R-A13Q-07	5.007	Normal	BRCA
TCGA-E9-A1RI-11A-41R-A169-07	5.2164	Normal	BRCA
TCGA-E2-A15I-11A-32R-A137-07	5.0834	Normal	BRCA
TCGA-BH-A0DK-11A-13R-A089-07	9.3046	Normal	BRCA
TCGA-BH-A1EN-11A-23R-A13Q-07	5.6468	Normal	BRCA
TCGA-E9-A1N4-11A-33R-A14M-07	7.7729	Normal	BRCA
TCGA-BH-A0B7-11A-34R-A115-07	6.2098	Normal	BRCA
TCGA-BH-A18Q-11A-34R-A12D-07	6.6282	Normal	BRCA
TCGA-BH-A0BV-11A-31R-A089-07	7.2906	Normal	BRCA
TCGA-BH-A1ET-11B-23R-A137-07	7.1239	Normal	BRCA
TCGA-E9-A1RC-11A-33R-A157-07	3.7702	Normal	BRCA
TCGA-BH-A0HA-11A-31R-A12P-07	8.3974	Normal	BRCA
TCGA-E9-A1RD-11A-33R-A157-07	5.1514	Normal	BRCA
TCGA-E9-A1RB-11A-33R-A157-07	6.6016	Normal	BRCA
TCGA-BH-A18J-11A-31R-A12D-07	7.0213	Normal	BRCA
TCGA-BH-A18N-11A-43R-A12D-07	6.079	Normal	BRCA
TCGA-BH-A0DT-11A-12R-A12D-07	8.1844	Normal	BRCA
TCGA-BH-A0HK-11A-11R-A089-07	5.2513	Normal	BRCA
TCGA-E9-A1R7-11A-42R-A14M-07	5.3326	Normal	BRCA
TCGA-BH-A0H9-11A-22R-A466-07	3.5665	Normal	BRCA
TCGA-GI-A2C8-11A-22R-A16F-07	1.3307	Normal	BRCA
TCGA-BH-A204-11A-53R-A157-07	4.7487	Normal	BRCA
TCGA-BH-A0B3-11B-21R-A089-07	6.364	Normal	BRCA
TCGA-BH-A208-11A-51R-A157-07	7.3987	Normal	BRCA
TCGA-BH-A1EU-11A-23R-A137-07	8.2967	Normal	BRCA
TCGA-E9-A1ND-11A-43R-A144-07	4.0118	Normal	BRCA
TCGA-BH-A1EV-11A-24R-A137-07	6.054	Normal	BRCA
TCGA-BH-A0DH-11A-31R-A089-07	6.8388	Normal	BRCA
TCGA-A7-A13G-11A-51R-A13Q-07	4.6586	Normal	BRCA
TCGA-BH-A0DP-11A-12R-A089-07	8.3847	Normal	BRCA
TCGA-E9-A1RH-11A-34R-A169-07	4.7589	Normal	BRCA
TCGA-E9-A1N6-11A-32R-A144-07	5.7919	Normal	BRCA
TCGA-BH-A1FH-11B-42R-A13Q-07	5.2434	Normal	BRCA
TCGA-BH-A0B8-11A-41R-A089-07	4.7429	Normal	BRCA
TCGA-A7-A0DC-11A-41R-A089-07	5.8907	Normal	BRCA
TCGA-E2-A1LS-11A-32R-A157-07	3.9201	Normal	BRCA
TCGA-E2-A153-11A-31R-A12D-07	9.5082	Normal	BRCA
TCGA-BH-A18K-11A-13R-A12D-07	10.2998	Normal	BRCA
TCGA-BH-A1FR-11B-42R-A13Q-07	8.1998	Normal	BRCA
TCGA-BH-A0BJ-11A-23R-A089-07	7.2176	Normal	BRCA
TCGA-BH-A0H5-11A-62R-A115-07	7.8577	Normal	BRCA
TCGA-BH-A18L-11A-42R-A12D-07	5.5701	Normal	BRCA
TCGA-BH-A1F0-11B-23R-A137-07	5.1012	Normal	BRCA
TCGA-BH-A0B5-11A-23R-A12P-07	3.3893	Normal	BRCA
TCGA-BH-A0DZ-11A-22R-A089-07	5.6094	Normal	BRCA
TCGA-BH-A18U-11A-23R-A12D-07	8.1218	Normal	BRCA
TCGA-BH-A0DL-11A-13R-A115-07	6.1512	Normal	BRCA
TCGA-A7-A0CH-11A-32R-A089-07	5.3928	Normal	BRCA
TCGA-E9-A1RF-11A-32R-A157-07	5.2674	Normal	BRCA
TCGA-A7-A0D9-11A-53R-A089-07	4.0942	Normal	BRCA
TCGA-BH-A18R-11A-42R-A12D-07	7.0521	Normal	BRCA
TCGA-E2-A1LB-11A-22R-A144-07	6.9632	Normal	BRCA
TCGA-BH-A1FG-11B-12R-A13Q-07	4.0918	Normal	BRCA
TCGA-E2-A158-11A-22R-A12D-07	4.5421	Normal	BRCA
TCGA-E2-A1BC-11A-32R-A12P-07	4.7599	Normal	BRCA
TCGA-BH-A0DD-11A-23R-A12P-07	4.0827	Normal	BRCA
TCGA-BH-A209-11A-42R-A157-07	6.755	Normal	BRCA
TCGA-BH-A1EO-11A-31R-A137-07	3.3024	Normal	BRCA
TCGA-AC-A2FF-11A-13R-A17B-07	6.5012	Normal	BRCA
TCGA-E2-A15M-11A-22R-A12D-07	6.4687	Normal	BRCA
TCGA-BH-A0DQ-11A-12R-A089-07	7.1906	Normal	BRCA
TCGA-BH-A1FN-11A-34R-A13Q-07	7.2105	Normal	BRCA
TCGA-BH-A1F6-11B-94R-A13Q-07	6.1849	Normal	BRCA
TCGA-E2-A1L7-11A-33R-A144-07	7.7458	Normal	BRCA
TCGA-A7-A0DB-11A-33R-A089-07	5.5848	Normal	BRCA
TCGA-BH-A1EW-11B-33R-A137-07	5.8124	Normal	BRCA
TCGA-BH-A0BT-11A-21R-A12P-07	6.5346	Normal	BRCA
TCGA-BH-A0E1-11A-13R-A089-07	8.2547	Normal	BRCA
TCGA-BH-A18M-11A-33R-A12D-07	7.0255	Normal	BRCA
TCGA-BH-A1FD-11B-21R-A13Q-07	5.9272	Normal	BRCA
TCGA-BH-A1FB-11A-33R-A13Q-07	8.3621	Normal	BRCA
TCGA-BH-A1FJ-11B-42R-A13Q-07	6.2249	Normal	BRCA
TCGA-AC-A2FB-11A-13R-A17B-07	5.9381	Normal	BRCA
TCGA-BH-A0H7-11A-13R-A089-07	5.5583	Normal	BRCA
TCGA-BH-A1FU-11A-23R-A14D-07	7.3009	Normal	BRCA
TCGA-BH-A0BC-11A-22R-A089-07	7.4722	Normal	BRCA
TCGA-BH-A0AU-11A-11R-A12P-07	8.0976	Normal	BRCA
TCGA-AC-A23H-11A-12R-A157-07	7.7166	Normal	BRCA
TCGA-BH-A0BW-11A-12R-A115-07	6.6234	Normal	BRCA
TCGA-E2-A1IG-11A-22R-A144-07	7.2017	Normal	BRCA
TCGA-BH-A18P-11A-43R-A12D-07	6.3301	Normal	BRCA
TCGA-D8-A1XO-01A-11R-A14M-07	5.5885	Tumor	BRCA
TCGA-AN-A0FN-01A-11R-A034-07	3.6986	Tumor	BRCA
TCGA-AC-A62X-01A-11R-A29R-07	5.9659	Tumor	BRCA
TCGA-E2-A14U-01A-11R-A22K-07	6.6908	Tumor	BRCA
TCGA-E9-A1R3-01A-31R-A14M-07	6.6862	Tumor	BRCA
TCGA-BH-A18M-01A-11R-A12D-07	6.1004	Tumor	BRCA
TCGA-E2-A15T-01A-11R-A115-07	7.5462	Tumor	BRCA
TCGA-AR-A0TU-01A-31R-A109-07	7.7694	Tumor	BRCA
TCGA-EW-A1IX-01A-12R-A144-07	4.2368	Tumor	BRCA
TCGA-B6-A408-01A-12R-A24H-07	6.0669	Tumor	BRCA
TCGA-E2-A1IE-01A-11R-A13Q-07	4.3607	Tumor	BRCA
TCGA-E2-A10E-01A-21R-A10J-07	2.4781	Tumor	BRCA
TCGA-EW-A3U0-01A-11R-A22K-07	11.2206	Tumor	BRCA
TCGA-BH-A0H5-01A-21R-A115-07	4.7414	Tumor	BRCA
TCGA-E2-A14W-01A-11R-A12D-07	4.7375	Tumor	BRCA
TCGA-AQ-A04L-01B-21R-A10J-07	3.2811	Tumor	BRCA
TCGA-BH-A1FD-01A-11R-A13Q-07	4.1	Tumor	BRCA
TCGA-AR-A0TR-01A-11R-A084-07	5.1167	Tumor	BRCA
TCGA-A7-A0CE-01A-11R-A00Z-07	5.7672	Tumor	BRCA
TCGA-AO-A0J8-01A-21R-A034-07	4.9346	Tumor	BRCA
TCGA-BH-A1F0-01A-11R-A137-07	11.6026	Tumor	BRCA
TCGA-A2-A0SU-01A-11R-A084-07	5.0727	Tumor	BRCA
TCGA-AC-A2FF-01A-11R-A17B-07	4.5644	Tumor	BRCA
TCGA-LL-A6FP-01A-11R-A31O-07	1.4874	Tumor	BRCA
TCGA-E2-A15S-01A-11R-A115-07	8.5308	Tumor	BRCA
TCGA-E2-A14N-01A-31R-A137-07	4.492	Tumor	BRCA
TCGA-D8-A1JK-01A-11R-A13Q-07	8.8121	Tumor	BRCA
TCGA-D8-A3Z6-01A-11R-A239-07	3.0359	Tumor	BRCA
TCGA-A8-A06U-01A-11R-A00Z-07	2.4839	Tumor	BRCA
TCGA-A7-A13E-01B-06R-A277-07	9.7416	Tumor	BRCA
TCGA-UL-AAZ6-01A-11R-A41B-07	3.3724	Tumor	BRCA
TCGA-B6-A0I9-01A-11R-A034-07	4.0816	Tumor	BRCA
TCGA-BH-A1FC-01A-11R-A13Q-07	6.073	Tumor	BRCA
TCGA-A8-A082-01A-11R-A00Z-07	6.6619	Tumor	BRCA
TCGA-C8-A12M-01A-11R-A115-07	15.7554	Tumor	BRCA
TCGA-BH-A1EV-01A-11R-A137-07	3.1949	Tumor	BRCA
TCGA-C8-A135-01A-11R-A115-07	3.7432	Tumor	BRCA
TCGA-WT-AB44-01A-11R-A41B-07	3.6553	Tumor	BRCA
TCGA-A7-A3J0-01A-11R-A213-07	3.1822	Tumor	BRCA
TCGA-E9-A1R0-01A-22R-A16F-07	5.0871	Tumor	BRCA
TCGA-B6-A0IJ-01A-11R-A034-07	3.7003	Tumor	BRCA
TCGA-LL-A441-01A-11R-A24H-07	8.048	Tumor	BRCA
TCGA-A2-A3XT-01A-11R-A22U-07	5.0472	Tumor	BRCA
TCGA-D8-A27I-01A-11R-A16F-07	6.4486	Tumor	BRCA
TCGA-A8-A094-01A-11R-A00Z-07	7.9178	Tumor	BRCA
TCGA-A2-A1G6-01A-11R-A13Q-07	6.3764	Tumor	BRCA
TCGA-BH-A0GY-01A-11R-A056-07	6.3369	Tumor	BRCA
TCGA-E2-A1B0-01A-11R-A12P-07	8.6109	Tumor	BRCA
TCGA-E9-A1RH-01A-21R-A169-07	6.1906	Tumor	BRCA
TCGA-C8-A1HG-01A-11R-A137-07	9.4389	Tumor	BRCA
TCGA-A1-A0SB-01A-11R-A144-07	5.5714	Tumor	BRCA
TCGA-A7-A0DC-01A-11R-A00Z-07	6.4545	Tumor	BRCA
TCGA-A7-A3IZ-01A-11R-A213-07	5.1571	Tumor	BRCA
TCGA-LL-A5YL-01A-12R-A29R-07	1.7043	Tumor	BRCA
TCGA-BH-A0DI-01A-21R-A12P-07	5.1976	Tumor	BRCA
TCGA-E2-A1B1-01A-21R-A12P-07	5.2502	Tumor	BRCA
TCGA-BH-A0H3-01A-11R-A12P-07	4.803	Tumor	BRCA
TCGA-D8-A27K-01A-11R-A16F-07	6.6927	Tumor	BRCA
TCGA-A2-A04U-01A-11R-A115-07	11.406	Tumor	BRCA
TCGA-AO-A0J6-01A-11R-A034-07	6.0826	Tumor	BRCA
TCGA-BH-A0E2-01A-11R-A056-07	6.5667	Tumor	BRCA
TCGA-E2-A1L8-01A-11R-A13Q-07	6.2691	Tumor	BRCA
TCGA-OL-A5RZ-01A-11R-A28M-07	1.9786	Tumor	BRCA
TCGA-B6-A1KF-01A-11R-A13Q-07	3.5866	Tumor	BRCA
TCGA-E2-A1L7-01A-11R-A144-07	7.4446	Tumor	BRCA
TCGA-B6-A0I6-01A-11R-A034-07	9.7645	Tumor	BRCA
TCGA-AN-A0XL-01A-11R-A10J-07	5.8682	Tumor	BRCA
TCGA-A8-A08B-01A-11R-A00Z-07	2.594	Tumor	BRCA
TCGA-AC-A6IX-06A-11R-A32P-07	3.47	Tumor	BRCA
TCGA-E2-A2P6-01A-11R-A19W-07	2.1476	Tumor	BRCA
TCGA-E2-A3DX-01A-21R-A213-07	4.6278	Tumor	BRCA
TCGA-E2-A159-01A-11R-A115-07	8.5923	Tumor	BRCA
TCGA-E9-A1NH-01A-11R-A14D-07	3.993	Tumor	BRCA
TCGA-A8-A0A1-01A-11R-A00Z-07	5.6029	Tumor	BRCA
TCGA-D8-A4Z1-01A-21R-A266-07	5.6122	Tumor	BRCA
TCGA-AR-A1AS-01A-11R-A12P-07	6.762	Tumor	BRCA
TCGA-AR-A24P-01A-11R-A169-07	9.5799	Tumor	BRCA
TCGA-A8-A09Z-01A-11R-A00Z-07	3.6083	Tumor	BRCA
TCGA-BH-A0HL-01A-11R-A10U-07	5.1638	Tumor	BRCA
TCGA-A8-A08X-01A-21R-A00Z-07	9.9202	Tumor	BRCA
TCGA-A8-A09V-01A-11R-A034-07	5.4796	Tumor	BRCA
TCGA-D8-A1XT-01A-11R-A14M-07	4.8533	Tumor	BRCA
TCGA-GM-A4E0-01A-12R-A266-07	4.2155	Tumor	BRCA
TCGA-AN-A0XN-01A-21R-A109-07	8.2553	Tumor	BRCA
TCGA-A2-A04V-01A-21R-A034-07	3.1743	Tumor	BRCA
TCGA-A7-A26I-01B-06R-A22O-07	18.6568	Tumor	BRCA
TCGA-A2-A3XS-01A-11R-A22U-07	6.0142	Tumor	BRCA
TCGA-BH-A0BP-01A-11R-A115-07	4.364	Tumor	BRCA
TCGA-AC-A3QQ-01B-06R-A22O-07	5.499	Tumor	BRCA
TCGA-AO-A12C-01A-11R-A10J-07	3.5337	Tumor	BRCA
TCGA-E2-A1IH-01A-11R-A13Q-07	3.8172	Tumor	BRCA
TCGA-BH-A0DS-01A-11R-A056-07	4.5802	Tumor	BRCA
TCGA-AN-A0FS-01A-11R-A034-07	4.5758	Tumor	BRCA
TCGA-E2-A15F-01A-11R-A115-07	6.9473	Tumor	BRCA
TCGA-BH-A0H7-01A-13R-A056-07	4.3964	Tumor	BRCA
TCGA-A8-A079-01A-21R-A00Z-07	6.065	Tumor	BRCA
TCGA-D8-A1XY-01A-11R-A14M-07	5.5744	Tumor	BRCA
TCGA-AO-A0JD-01A-11R-A056-07	5.6384	Tumor	BRCA
TCGA-B6-A0WZ-01A-11R-A109-07	3.8686	Tumor	BRCA
TCGA-D8-A1XB-01A-11R-A14D-07	4.8332	Tumor	BRCA
TCGA-BH-A0BS-01A-11R-A12P-07	5.3176	Tumor	BRCA
TCGA-BH-A1EX-01A-11R-A13Q-07	4.631	Tumor	BRCA
TCGA-D8-A1X8-01A-11R-A14M-07	5.8038	Tumor	BRCA
TCGA-HN-A2OB-01A-21R-A27Q-07	4.4513	Tumor	BRCA
TCGA-B6-A0I1-01A-11R-A21T-07	6.5316	Tumor	BRCA
TCGA-OL-A97C-01A-32R-A41B-07	3.4414	Tumor	BRCA
TCGA-E2-A1LK-01A-21R-A14D-07	5.6752	Tumor	BRCA
TCGA-D8-A1J8-01A-11R-A13Q-07	6.9527	Tumor	BRCA
TCGA-A8-A06P-01A-11R-A00Z-07	5.6024	Tumor	BRCA
TCGA-D8-A3Z5-01A-41R-A24H-07	4.9451	Tumor	BRCA
TCGA-E2-A152-01A-11R-A12D-07	6.8761	Tumor	BRCA
TCGA-BH-A0DT-01A-21R-A12D-07	7.2946	Tumor	BRCA
TCGA-A1-A0SQ-01A-21R-A144-07	2.8403	Tumor	BRCA
TCGA-BH-A1FE-01A-11R-A13Q-07	5.782	Tumor	BRCA
TCGA-BH-A0BR-01A-21R-A115-07	9.8896	Tumor	BRCA
TCGA-BH-A18V-01A-11R-A12D-07	6.3885	Tumor	BRCA
TCGA-GM-A3XN-01A-12R-A22U-07	3.5333	Tumor	BRCA
TCGA-A8-A09B-01A-11R-A00Z-07	4.2272	Tumor	BRCA
TCGA-PL-A8LY-01A-11R-A41B-07	3.7351	Tumor	BRCA
TCGA-E2-A10A-01A-21R-A115-07	6.0252	Tumor	BRCA
TCGA-A7-A6VV-01A-22R-A33J-07	7.3946	Tumor	BRCA
TCGA-BH-A0BW-01A-11R-A115-07	7.2546	Tumor	BRCA
TCGA-AN-A04A-01A-21R-A034-07	4.4488	Tumor	BRCA
TCGA-OL-A66P-01A-11R-A31O-07	6.2228	Tumor	BRCA
TCGA-A2-A0SV-01A-11R-A084-07	4.3038	Tumor	BRCA
TCGA-E2-A1LG-01A-21R-A14M-07	4.998	Tumor	BRCA
TCGA-E2-A1LL-01A-11R-A144-07	4.5408	Tumor	BRCA
TCGA-A2-A0ET-01A-31R-A034-07	4.8229	Tumor	BRCA
TCGA-B6-A0RI-01A-11R-A056-07	7.2584	Tumor	BRCA
TCGA-BH-A0GZ-01A-11R-A056-07	2.8945	Tumor	BRCA
TCGA-A2-A25A-01A-12R-A16F-07	6.1426	Tumor	BRCA
TCGA-A8-A06N-01A-11R-A00Z-07	5.074	Tumor	BRCA
TCGA-EW-A1J5-01A-11R-A13Q-07	6.1792	Tumor	BRCA
TCGA-D8-A27V-01A-12R-A17B-07	3.976	Tumor	BRCA
TCGA-A2-A0ST-01A-12R-A084-07	4.4442	Tumor	BRCA
TCGA-A2-A0CT-01A-31R-A056-07	6.2093	Tumor	BRCA
TCGA-AR-A0TT-01A-31R-A084-07	7.089	Tumor	BRCA
TCGA-LL-A8F5-01A-11R-A36F-07	4.5852	Tumor	BRCA
TCGA-AN-A0FW-01A-11R-A034-07	2.9165	Tumor	BRCA
TCGA-BH-A18U-01A-21R-A12D-07	6.2956	Tumor	BRCA
TCGA-E9-A248-01A-11R-A169-07	6.8405	Tumor	BRCA
TCGA-A2-A0CU-01A-12R-A034-07	4.512	Tumor	BRCA
TCGA-BH-A0HY-01A-11R-A056-07	3.2919	Tumor	BRCA
TCGA-D8-A1XG-01A-11R-A14D-07	6.7167	Tumor	BRCA
TCGA-BH-A204-01A-11R-A157-07	4.5172	Tumor	BRCA
TCGA-AR-A0U4-01A-11R-A109-07	11.1053	Tumor	BRCA
TCGA-E2-A14S-01A-11R-A12D-07	4.3245	Tumor	BRCA
TCGA-D8-A1JS-01A-11R-A13Q-07	3.7492	Tumor	BRCA
TCGA-C8-A1HK-01A-21R-A13Q-07	3.5832	Tumor	BRCA
TCGA-AR-A250-01A-31R-A169-07	7.7304	Tumor	BRCA
TCGA-EW-A1PB-01A-11R-A144-07	8.7666	Tumor	BRCA
TCGA-AC-A2B8-01A-11R-A17B-07	5.8935	Tumor	BRCA
TCGA-A8-A08I-01A-11R-A00Z-07	11.077	Tumor	BRCA
TCGA-BH-A18V-06A-11R-A213-07	3.6898	Tumor	BRCA
TCGA-LL-A6FQ-01A-11R-A31O-07	1.2817	Tumor	BRCA
TCGA-A1-A0SP-01A-11R-A084-07	5.3285	Tumor	BRCA
TCGA-LL-A442-01A-11R-A24H-07	6.1846	Tumor	BRCA
TCGA-A2-A3XU-01A-12R-A22U-07	3.2713	Tumor	BRCA
TCGA-A2-A25B-01A-11R-A169-07	8.7248	Tumor	BRCA
TCGA-AO-A1KT-01A-11R-A13Q-07	4.4769	Tumor	BRCA
TCGA-B6-A1KN-01A-11R-A13Q-07	5.4926	Tumor	BRCA
TCGA-LL-A5YP-01A-21R-A28M-07	8.341	Tumor	BRCA
TCGA-AR-A1AU-01A-11R-A12P-07	6.432	Tumor	BRCA
TCGA-A7-A26J-01A-11R-A169-07	5.7581	Tumor	BRCA
TCGA-E9-A245-01A-22R-A16F-07	5.781	Tumor	BRCA
TCGA-BH-A42T-01A-11R-A24H-07	3.4427	Tumor	BRCA
TCGA-A2-A0EM-01A-11R-A034-07	7.9428	Tumor	BRCA
TCGA-PE-A5DC-01A-12R-A27Q-07	2.5321	Tumor	BRCA
TCGA-A7-A13D-01A-13R-A277-07	8.9694	Tumor	BRCA
TCGA-BH-A0HK-01A-11R-A056-07	3.0583	Tumor	BRCA
TCGA-B6-A0IP-01A-11R-A034-07	4.4069	Tumor	BRCA
TCGA-D8-A1XA-01A-11R-A14D-07	3.8864	Tumor	BRCA
TCGA-D8-A1X5-01A-11R-A14D-07	4.3634	Tumor	BRCA
TCGA-D8-A27L-01A-11R-A16F-07	4.9562	Tumor	BRCA
TCGA-D8-A1JJ-01A-31R-A14M-07	6.508	Tumor	BRCA
TCGA-A2-A1G1-01A-21R-A13Q-07	10.0623	Tumor	BRCA
TCGA-E2-A1IL-01A-11R-A14D-07	5.0439	Tumor	BRCA
TCGA-A7-A4SB-01A-21R-A266-07	4.645	Tumor	BRCA
TCGA-A7-A13H-01A-11R-A22K-07	5.642	Tumor	BRCA
TCGA-BH-A0AY-01A-21R-A00Z-07	3.2894	Tumor	BRCA
TCGA-A8-A075-01A-11R-A084-07	8.152	Tumor	BRCA
TCGA-E2-A158-01A-11R-A12D-07	11.1002	Tumor	BRCA
TCGA-BH-A0B4-01A-11R-A00Z-07	4.5416	Tumor	BRCA
TCGA-BH-A0DV-01A-21R-A12P-07	3.772	Tumor	BRCA
TCGA-A2-A0EP-01A-52R-A22U-07	4.0091	Tumor	BRCA
TCGA-EW-A1PE-01A-11R-A144-07	6.6807	Tumor	BRCA
TCGA-LL-A73Z-01A-11R-A32P-07	3.6662	Tumor	BRCA
TCGA-AR-A1AJ-01A-21R-A12P-07	7.6788	Tumor	BRCA
TCGA-E9-A227-01A-11R-A157-07	4.9454	Tumor	BRCA
TCGA-AO-A0JB-01A-11R-A32Y-07	2.6313	Tumor	BRCA
TCGA-A8-A09N-01A-11R-A00Z-07	4.8502	Tumor	BRCA
TCGA-E2-A15A-01A-11R-A12D-07	5.1461	Tumor	BRCA
TCGA-A8-A08A-01A-11R-A32Y-07	4.357	Tumor	BRCA
TCGA-AC-A5XS-01A-11R-A29R-07	3.9859	Tumor	BRCA
TCGA-BH-A209-01A-11R-A157-07	4.6565	Tumor	BRCA
TCGA-AR-A24S-01A-11R-A169-07	8.0845	Tumor	BRCA
TCGA-A7-A26E-01A-11R-A169-07	4.4453	Tumor	BRCA
TCGA-EW-A1P6-01A-11R-A144-07	4.1933	Tumor	BRCA
TCGA-C8-A1HM-01A-12R-A137-07	3.4095	Tumor	BRCA
TCGA-OL-A6VQ-01A-12R-A41B-07	4.1607	Tumor	BRCA
TCGA-E2-A1B5-01A-21R-A12P-07	4.1499	Tumor	BRCA
TCGA-A2-A0CV-01A-31R-A115-07	4.0597	Tumor	BRCA
TCGA-5L-AAT1-01A-12R-A41B-07	3.9887	Tumor	BRCA
TCGA-B6-A0X4-01A-11R-A109-07	3.6092	Tumor	BRCA
TCGA-E2-A105-01A-11R-A10J-07	4.1356	Tumor	BRCA
TCGA-AC-A3HN-01A-11R-A213-07	4.6343	Tumor	BRCA
TCGA-A1-A0SO-01A-22R-A084-07	9.7554	Tumor	BRCA
TCGA-E2-A10B-01A-11R-A10J-07	5.7901	Tumor	BRCA
TCGA-A1-A0SH-01A-11R-A084-07	4.1046	Tumor	BRCA
TCGA-E9-A2JS-01A-11R-A180-07	4.3767	Tumor	BRCA
TCGA-A2-A04R-01A-41R-A109-07	6.2209	Tumor	BRCA
TCGA-C8-A12Q-01A-11R-A115-07	6.7065	Tumor	BRCA
TCGA-AN-A0FT-01A-11R-A034-07	2.8825	Tumor	BRCA
TCGA-4H-AAAK-01A-12R-A41B-07	3.2819	Tumor	BRCA
TCGA-E2-A15M-01A-11R-A12D-07	4.5621	Tumor	BRCA
TCGA-A8-A08H-01A-21R-A00Z-07	7.9995	Tumor	BRCA
TCGA-C8-A273-01A-11R-A16F-07	3.1264	Tumor	BRCA
TCGA-BH-A0DE-01A-11R-A115-07	7.0075	Tumor	BRCA
TCGA-C8-A12U-01A-11R-A115-07	9.1047	Tumor	BRCA
TCGA-A2-A0EO-01A-11R-A034-07	5.4592	Tumor	BRCA
TCGA-AC-A6IW-01A-12R-A33J-07	6.4362	Tumor	BRCA
TCGA-LL-A50Y-01A-11R-A266-07	1.7923	Tumor	BRCA
TCGA-A7-A0DA-01A-31R-A115-07	9.5242	Tumor	BRCA
TCGA-GM-A2DL-01A-11R-A18M-07	5.4159	Tumor	BRCA
TCGA-E9-A244-01A-11R-A169-07	9.4996	Tumor	BRCA
TCGA-E2-A15C-01A-31R-A12D-07	8.2288	Tumor	BRCA
TCGA-BH-A0BT-01A-11R-A12P-07	3.0029	Tumor	BRCA
TCGA-BH-A0E9-01B-11R-A115-07	8.3096	Tumor	BRCA
TCGA-BH-A18I-01A-11R-A12D-07	5.8211	Tumor	BRCA
TCGA-BH-A0HI-01A-11R-A084-07	3.4616	Tumor	BRCA
TCGA-A2-A0CZ-01A-11R-A034-07	4.9931	Tumor	BRCA
TCGA-D8-A1X9-01A-12R-A157-07	7.6954	Tumor	BRCA
TCGA-BH-A18R-01A-11R-A12D-07	5.5329	Tumor	BRCA
TCGA-AO-A12B-01A-11R-A10J-07	5.7257	Tumor	BRCA
TCGA-BH-A0B3-01A-11R-A056-07	7.3098	Tumor	BRCA
TCGA-C8-A8HP-01A-11R-A36F-07	4.0102	Tumor	BRCA
TCGA-AR-A1AM-01A-41R-A22K-07	4.7222	Tumor	BRCA
TCGA-A2-A4S0-01A-21R-A266-07	4.7458	Tumor	BRCA
TCGA-AO-A126-01A-11R-A10J-07	2.1678	Tumor	BRCA
TCGA-AR-A5QN-01A-12R-A28M-07	5.748	Tumor	BRCA
TCGA-A8-A08F-01A-11R-A00Z-07	6.6766	Tumor	BRCA
TCGA-PE-A5DE-01A-11R-A27Q-07	3.3328	Tumor	BRCA
TCGA-A8-A076-01A-21R-A00Z-07	3.983	Tumor	BRCA
TCGA-A2-A3XZ-01A-42R-A239-07	3.874	Tumor	BRCA
TCGA-AR-A256-01A-11R-A169-07	9.0035	Tumor	BRCA
TCGA-BH-A0DG-01A-21R-A12P-07	6.6654	Tumor	BRCA
TCGA-C8-A26Z-01A-11R-A16F-07	2.0104	Tumor	BRCA
TCGA-BH-A0HW-01A-11R-A034-07	4.2345	Tumor	BRCA
TCGA-A1-A0SD-01A-11R-A115-07	4.3098	Tumor	BRCA
TCGA-A2-A0CX-01A-21R-A00Z-07	5.7596	Tumor	BRCA
TCGA-AO-A03R-01A-21R-A034-07	2.8285	Tumor	BRCA
TCGA-PL-A8LZ-01A-31R-A36F-07	5.124	Tumor	BRCA
TCGA-A7-A26F-01A-21R-A169-07	8.9274	Tumor	BRCA
TCGA-BH-A1F8-01A-11R-A13Q-07	6.6743	Tumor	BRCA
TCGA-BH-A0BZ-01A-31R-A12P-07	5.5051	Tumor	BRCA
TCGA-AC-A8OP-01A-11R-A36F-07	7.8591	Tumor	BRCA
TCGA-GI-A2C9-01A-11R-A21T-07	10.5626	Tumor	BRCA
TCGA-AO-A125-01A-11R-A10J-07	3.7303	Tumor	BRCA
TCGA-EW-A1OZ-01A-11R-A144-07	4.0741	Tumor	BRCA
TCGA-A7-A26I-01A-11R-A169-07	11.9424	Tumor	BRCA
TCGA-A7-A0DC-01B-04R-A22O-07	12.691	Tumor	BRCA
TCGA-BH-A0C0-01A-21R-A056-07	7.0587	Tumor	BRCA
TCGA-AN-A03Y-01A-21R-A00Z-07	4.2679	Tumor	BRCA
TCGA-D8-A145-01A-11R-A115-07	5.0881	Tumor	BRCA
TCGA-OL-A66I-01A-21R-A29R-07	5.7685	Tumor	BRCA
TCGA-OL-A5S0-01A-11R-A28M-07	2.5524	Tumor	BRCA
TCGA-B6-A0I5-01A-11R-A034-07	2.1272	Tumor	BRCA
TCGA-Z7-A8R6-01A-11R-A41B-07	4.1082	Tumor	BRCA
TCGA-LD-A9QF-01A-32R-A41B-07	5.3176	Tumor	BRCA
TCGA-C8-A134-01A-11R-A115-07	15.8272	Tumor	BRCA
TCGA-AN-A0XT-01A-11R-A109-07	8.1568	Tumor	BRCA
TCGA-BH-A0HA-01A-11R-A12P-07	2.6971	Tumor	BRCA
TCGA-AR-A251-01A-12R-A169-07	22.8759	Tumor	BRCA
TCGA-C8-A26V-01A-11R-A16F-07	7.234	Tumor	BRCA
TCGA-OL-A5D7-01A-11R-A27Q-07	6.0392	Tumor	BRCA
TCGA-E2-A1IU-01A-11R-A14D-07	5.7597	Tumor	BRCA
TCGA-AN-A0XO-01A-11R-A109-07	4.9144	Tumor	BRCA
TCGA-AN-A0AR-01A-11R-A00Z-07	8.2683	Tumor	BRCA
TCGA-E2-A1IO-01A-11R-A144-07	4.3878	Tumor	BRCA
TCGA-D8-A27H-01A-11R-A16F-07	8.4948	Tumor	BRCA
TCGA-A7-A56D-01A-11R-A27Q-07	1.1965	Tumor	BRCA
TCGA-GM-A3XL-01A-11R-A22U-07	7.7971	Tumor	BRCA
TCGA-BH-A0DX-01A-11R-A115-07	8.3538	Tumor	BRCA
TCGA-A2-A4RX-01A-11R-A266-07	9.6028	Tumor	BRCA
TCGA-B6-A0X1-01A-11R-A109-07	11.438	Tumor	BRCA
TCGA-S3-AA0Z-01A-11R-A41B-07	7.033	Tumor	BRCA
TCGA-BH-A1FH-01A-12R-A13Q-07	5.4675	Tumor	BRCA
TCGA-AR-A24W-01A-11R-A169-07	6.4739	Tumor	BRCA
TCGA-A8-A06T-01A-11R-A00Z-07	6.0257	Tumor	BRCA
TCGA-B6-A0RM-01A-11R-A084-07	5.9991	Tumor	BRCA
TCGA-A2-A04N-01A-11R-A115-07	4.0098	Tumor	BRCA
TCGA-E9-A226-01A-21R-A157-07	6.0518	Tumor	BRCA
TCGA-BH-A0BJ-01A-11R-A056-07	5.2098	Tumor	BRCA
TCGA-E2-A10C-01A-21R-A10J-07	2.074	Tumor	BRCA
TCGA-BH-A5IZ-01A-11R-A27Q-07	10.2148	Tumor	BRCA
TCGA-E9-A1RD-01A-11R-A157-07	6.1396	Tumor	BRCA
TCGA-AC-A5XU-01A-11R-A28M-07	2.3007	Tumor	BRCA
TCGA-E2-A576-01A-11R-A31O-07	1.6086	Tumor	BRCA
TCGA-E9-A295-01A-11R-A16F-07	3.6466	Tumor	BRCA
TCGA-LD-A74U-01A-13R-A33J-07	4.642	Tumor	BRCA
TCGA-E2-A570-01A-11R-A29R-07	2.5284	Tumor	BRCA
TCGA-E9-A1NF-01A-11R-A14D-07	4.3436	Tumor	BRCA
TCGA-E9-A1R4-01A-21R-A14D-07	12.0096	Tumor	BRCA
TCGA-B6-A409-01A-11R-A24H-07	2.4714	Tumor	BRCA
TCGA-EW-A423-01A-11R-A24H-07	2.1295	Tumor	BRCA
TCGA-OL-A6VO-01A-12R-A33J-07	5.2384	Tumor	BRCA
TCGA-EW-A6SD-01A-12R-A33J-07	6.4495	Tumor	BRCA
TCGA-GM-A2DH-01A-11R-A180-07	3.5844	Tumor	BRCA
TCGA-E2-A1IK-01A-11R-A144-07	3.4856	Tumor	BRCA
TCGA-AR-A1AX-01A-11R-A12P-07	5.902	Tumor	BRCA
TCGA-A2-A25F-01A-11R-A169-07	15.6146	Tumor	BRCA
TCGA-A1-A0SF-01A-11R-A144-07	3.9029	Tumor	BRCA
TCGA-A2-A0YD-01A-11R-A109-07	5.2758	Tumor	BRCA
TCGA-A1-A0SK-01A-12R-A084-07	3.8407	Tumor	BRCA
TCGA-D8-A141-01A-11R-A115-07	5.013	Tumor	BRCA
TCGA-BH-A0HB-01A-11R-A056-07	4.8346	Tumor	BRCA
TCGA-C8-A12Z-01A-11R-A115-07	3.4427	Tumor	BRCA
TCGA-A8-A08S-01A-11R-A034-07	4.6812	Tumor	BRCA
TCGA-E9-A22G-01A-11R-A157-07	8.3609	Tumor	BRCA
TCGA-C8-A1HE-01A-11R-A13Q-07	3.5026	Tumor	BRCA
TCGA-E2-A2P5-01A-11R-A19W-07	3.1565	Tumor	BRCA
TCGA-AO-A0J9-01A-11R-A034-07	2.3683	Tumor	BRCA
TCGA-AR-A1AK-01A-21R-A12P-07	6.1577	Tumor	BRCA
TCGA-C8-A27A-01A-11R-A169-07	4.9584	Tumor	BRCA
TCGA-A2-A0T2-01A-11R-A084-07	8.2059	Tumor	BRCA
TCGA-E2-A1IG-01A-11R-A144-07	6.3093	Tumor	BRCA
TCGA-C8-A1HL-01A-11R-A137-07	4.0789	Tumor	BRCA
TCGA-BH-A208-01A-11R-A157-07	6.4561	Tumor	BRCA
TCGA-AC-A62Y-01A-11R-A29R-07	4.1968	Tumor	BRCA
TCGA-AC-A2FO-01A-11R-A180-07	6.2202	Tumor	BRCA
TCGA-D8-A27W-01A-11R-A16F-07	7.3195	Tumor	BRCA
TCGA-OL-A66O-01A-11R-A31O-07	2.1675	Tumor	BRCA
TCGA-BH-A0HU-01A-11R-A034-07	7.5386	Tumor	BRCA
TCGA-GM-A2DB-01A-31R-A18M-07	3.9161	Tumor	BRCA
TCGA-A8-A09I-01A-22R-A034-07	7.4903	Tumor	BRCA
TCGA-A2-A0CW-01A-21R-A115-07	4.8598	Tumor	BRCA
TCGA-AR-A2LL-01A-11R-A180-07	4.8414	Tumor	BRCA
TCGA-AR-A2LK-01A-11R-A180-07	8.8567	Tumor	BRCA
TCGA-A8-A08J-01A-11R-A00Z-07	3.4554	Tumor	BRCA
TCGA-AC-A3W5-01A-11R-A22K-07	3.9208	Tumor	BRCA
TCGA-AN-A0XU-01A-11R-A109-07	8.2028	Tumor	BRCA
TCGA-OL-A5RU-01A-11R-A28M-07	3.9251	Tumor	BRCA
TCGA-AC-A8OR-01A-21R-A41B-07	3.6619	Tumor	BRCA
TCGA-E2-A1IF-01A-11R-A144-07	3.5504	Tumor	BRCA
TCGA-EW-A1PH-01A-11R-A14M-07	4.6736	Tumor	BRCA
TCGA-E2-A56Z-01A-12R-A29R-07	3.6209	Tumor	BRCA
TCGA-A2-A259-01A-11R-A16F-07	8.6847	Tumor	BRCA
TCGA-BH-A202-01A-11R-A14M-07	8.5318	Tumor	BRCA
TCGA-A2-A0T7-01A-21R-A084-07	5.9701	Tumor	BRCA
TCGA-B6-A0RE-01A-11R-A056-07	6.3224	Tumor	BRCA
TCGA-A2-A0YI-01A-31R-A10J-07	3.5331	Tumor	BRCA
TCGA-B6-A0RO-01A-22R-A084-07	3.5723	Tumor	BRCA
TCGA-A7-A0DB-01A-11R-A277-07	8.3881	Tumor	BRCA
TCGA-A7-A26F-01B-04R-A22O-07	15.0952	Tumor	BRCA
TCGA-B6-A0IE-01A-11R-A034-07	2.6881	Tumor	BRCA
TCGA-AC-A23E-01A-11R-A157-07	4.5445	Tumor	BRCA
TCGA-BH-A0DH-01A-11R-A084-07	3.8165	Tumor	BRCA
TCGA-C8-A12Y-01A-11R-A12D-07	3.1303	Tumor	BRCA
TCGA-E9-A228-01A-31R-A157-07	6.2371	Tumor	BRCA
TCGA-BH-A1F2-01A-31R-A13Q-07	4.5384	Tumor	BRCA
TCGA-AQ-A1H3-01A-31R-A13Q-07	6.3142	Tumor	BRCA
TCGA-AR-A24L-01A-11R-A169-07	7.1885	Tumor	BRCA
TCGA-BH-A0E0-01A-11R-A056-07	11.4615	Tumor	BRCA
TCGA-AQ-A1H2-01A-11R-A13Q-07	3.0009	Tumor	BRCA
TCGA-A7-A2KD-01A-31R-A21T-07	3.2291	Tumor	BRCA
TCGA-AR-A24U-01A-11R-A169-07	10.7401	Tumor	BRCA
TCGA-BH-A28Q-01A-11R-A16F-07	4.5226	Tumor	BRCA
TCGA-C8-A3M7-01A-12R-A21T-07	3.3956	Tumor	BRCA
TCGA-BH-A0EE-01A-11R-A034-07	4.5516	Tumor	BRCA
TCGA-3C-AALK-01A-11R-A41B-07	3.5124	Tumor	BRCA
TCGA-EW-A1OW-01A-21R-A144-07	6.4379	Tumor	BRCA
TCGA-E2-A108-01A-13R-A10J-07	6.9503	Tumor	BRCA
TCGA-A2-A0D4-01A-11R-A00Z-07	4.3438	Tumor	BRCA
TCGA-E9-A1RA-01A-11R-A14D-07	5.9147	Tumor	BRCA
TCGA-V7-A7HQ-01A-11R-A33J-07	1.3378	Tumor	BRCA
TCGA-AR-A24X-01A-11R-A169-07	3.1814	Tumor	BRCA
TCGA-D8-A73X-01A-11R-A32P-07	4.4441	Tumor	BRCA
TCGA-BH-A0W4-01A-11R-A109-07	4.5562	Tumor	BRCA
TCGA-BH-A1ET-01A-11R-A137-07	4.9287	Tumor	BRCA
TCGA-BH-A0C7-01B-11R-A115-07	4.0353	Tumor	BRCA
TCGA-LD-A7W5-01A-22R-A352-07	3.666	Tumor	BRCA
TCGA-D8-A1XK-01A-21R-A14M-07	8.217	Tumor	BRCA
TCGA-A2-A0T4-01A-31R-A084-07	2.9354	Tumor	BRCA
TCGA-AN-A0FX-01A-11R-A034-07	4.6807	Tumor	BRCA
TCGA-A2-A0D3-01A-11R-A115-07	5.0805	Tumor	BRCA
TCGA-D8-A1XS-01A-11R-A14M-07	6.8083	Tumor	BRCA
TCGA-C8-A138-01A-11R-A115-07	2.694	Tumor	BRCA
TCGA-AR-A24R-01A-11R-A169-07	5.2895	Tumor	BRCA
TCGA-BH-A2L8-01A-11R-A18M-07	3.3701	Tumor	BRCA
TCGA-AC-A3OD-01A-11R-A21T-07	7.6534	Tumor	BRCA
TCGA-E2-A14V-01A-11R-A12D-07	5.9788	Tumor	BRCA
TCGA-AO-A0JE-01A-11R-A056-07	7.0546	Tumor	BRCA
TCGA-A8-A06O-01A-11R-A00Z-07	4.5474	Tumor	BRCA
TCGA-AO-A0J4-01A-11R-A034-07	9.8054	Tumor	BRCA
TCGA-EW-A1P3-01A-11R-A144-07	2.7776	Tumor	BRCA
TCGA-B6-A0WT-01A-11R-A109-07	5.1199	Tumor	BRCA
TCGA-C8-A26W-01A-11R-A16F-07	4.6076	Tumor	BRCA
TCGA-AN-A041-01A-11R-A034-07	6.4938	Tumor	BRCA
TCGA-D8-A1Y3-01A-11R-A157-07	2.9383	Tumor	BRCA
TCGA-B6-A40B-01A-11R-A239-07	2.6655	Tumor	BRCA
TCGA-B6-A1KI-01A-11R-A14M-07	3.0811	Tumor	BRCA
TCGA-A8-A090-01A-11R-A00Z-07	6.2913	Tumor	BRCA
TCGA-BH-A0B6-01A-11R-A19W-07	3.4835	Tumor	BRCA
TCGA-A8-A09W-01A-11R-A00Z-07	4.697	Tumor	BRCA
TCGA-AO-A03M-01B-11R-A10J-07	3.9845	Tumor	BRCA
TCGA-E2-A1L6-01A-11R-A13Q-07	4.6933	Tumor	BRCA
TCGA-AR-A0TQ-01A-11R-A084-07	5.4903	Tumor	BRCA
TCGA-B6-A0RP-01A-21R-A084-07	4.0914	Tumor	BRCA
TCGA-AN-A0FK-01A-11R-A034-07	8.6076	Tumor	BRCA
TCGA-E9-A22D-01A-11R-A157-07	3.9251	Tumor	BRCA
TCGA-BH-A18L-01A-32R-A12D-07	8.075	Tumor	BRCA
TCGA-E9-A1RG-01A-11R-A14D-07	4.371	Tumor	BRCA
TCGA-D8-A146-01A-31R-A115-07	4.8228	Tumor	BRCA
TCGA-AO-A0JL-01A-11R-A056-07	3.1251	Tumor	BRCA
TCGA-EW-A6SB-01A-12R-A32P-07	3.0902	Tumor	BRCA
TCGA-3C-AAAU-01A-11R-A41B-07	5.4165	Tumor	BRCA
TCGA-GM-A2DF-01A-11R-A180-07	6.3322	Tumor	BRCA
TCGA-E2-A15J-01A-11R-A12P-07	3.9297	Tumor	BRCA
TCGA-EW-A424-01A-11R-A24H-07	3.1831	Tumor	BRCA
TCGA-A8-A07Z-01A-11R-A00Z-07	4.2587	Tumor	BRCA
TCGA-BH-A0BF-01A-21R-A12P-07	7.6662	Tumor	BRCA
TCGA-E2-A154-01A-11R-A115-07	3.1461	Tumor	BRCA
TCGA-A8-A08T-01A-21R-A00Z-07	4.6608	Tumor	BRCA
TCGA-A8-A085-01A-11R-A00Z-07	10.5287	Tumor	BRCA
TCGA-EW-A1P4-01A-21R-A144-07	5.6046	Tumor	BRCA
TCGA-EW-A1J1-01A-11R-A13Q-07	2.7148	Tumor	BRCA
TCGA-A8-A084-01A-21R-A00Z-07	3.6476	Tumor	BRCA
TCGA-E9-A1R7-01A-11R-A14M-07	3.6023	Tumor	BRCA
TCGA-AO-A0JA-01A-11R-A056-07	4.7696	Tumor	BRCA
TCGA-A2-A1G4-01A-11R-A13Q-07	3.7768	Tumor	BRCA
TCGA-C8-A12K-01A-21R-A115-07	9.8169	Tumor	BRCA
TCGA-A2-A0CK-01A-11R-A22K-07	3.3698	Tumor	BRCA
TCGA-A7-A4SE-01A-11R-A266-07	11.8771	Tumor	BRCA
TCGA-C8-A274-01A-11R-A16F-07	3.4263	Tumor	BRCA
TCGA-BH-A0B0-01A-21R-A115-07	4.9338	Tumor	BRCA
TCGA-BH-A1EY-01A-11R-A13Q-07	4.7034	Tumor	BRCA
TCGA-C8-A12O-01A-11R-A115-07	7.9727	Tumor	BRCA
TCGA-BH-A42U-01A-12R-A24H-07	3.1662	Tumor	BRCA
TCGA-A7-A26E-01A-11R-A277-07	3.7044	Tumor	BRCA
TCGA-AQ-A04H-01B-11R-A10J-07	5.5181	Tumor	BRCA
TCGA-A7-A425-01A-11R-A24H-07	4.0323	Tumor	BRCA
TCGA-AN-A049-01A-21R-A00Z-07	5.2154	Tumor	BRCA
TCGA-A8-A06Y-01A-21R-A00Z-07	2.0068	Tumor	BRCA
TCGA-AR-A2LE-01A-11R-A180-07	5.0477	Tumor	BRCA
TCGA-AC-A23G-01A-11R-A213-07	4.4005	Tumor	BRCA
TCGA-A7-A5ZV-01A-11R-A28M-07	5.2544	Tumor	BRCA
TCGA-BH-A0BL-01A-11R-A115-07	6.2631	Tumor	BRCA
TCGA-EW-A1PA-01A-11R-A144-07	5.5921	Tumor	BRCA
TCGA-E9-A1RC-01A-11R-A157-07	5.6181	Tumor	BRCA
TCGA-A2-A1FV-01A-11R-A13Q-07	8.347	Tumor	BRCA
TCGA-BH-A0AU-01A-11R-A12P-07	5.5239	Tumor	BRCA
TCGA-LL-A73Y-01A-11R-A33J-07	5.8549	Tumor	BRCA
TCGA-D8-A1JC-01A-11R-A13Q-07	6.1239	Tumor	BRCA
TCGA-E2-A1B4-01A-11R-A12P-07	4.2618	Tumor	BRCA
TCGA-A2-A0EW-01A-21R-A115-07	5.6322	Tumor	BRCA
TCGA-E9-A1NG-01A-21R-A14M-07	5.9142	Tumor	BRCA
TCGA-AR-A1AL-01A-21R-A12P-07	4.7981	Tumor	BRCA
TCGA-LD-A7W6-01A-81R-A352-07	4.9515	Tumor	BRCA
TCGA-JL-A3YW-01A-12R-A239-07	6.4378	Tumor	BRCA
TCGA-A2-A1FX-01A-11R-A13Q-07	4.7893	Tumor	BRCA
TCGA-BH-A1FJ-01A-11R-A13Q-07	6.0376	Tumor	BRCA
TCGA-A2-A0EX-01A-21R-A034-07	3.448	Tumor	BRCA
TCGA-A2-A0CM-01A-31R-A034-07	5.752	Tumor	BRCA
TCGA-GM-A2DA-01A-11R-A18M-07	2.4958	Tumor	BRCA
TCGA-B6-A0X7-01A-11R-A10J-07	2.8822	Tumor	BRCA
TCGA-AR-A2LQ-01A-22R-A18M-07	8.5465	Tumor	BRCA
TCGA-W8-A86G-01A-21R-A36F-07	4.7726	Tumor	BRCA
TCGA-BH-A0HO-01A-11R-A034-07	3.7011	Tumor	BRCA
TCGA-BH-A1FU-01A-11R-A14D-07	5.7437	Tumor	BRCA
TCGA-A8-A091-01A-11R-A00Z-07	7.2316	Tumor	BRCA
TCGA-E9-A1N3-01A-12R-A157-07	3.511	Tumor	BRCA
TCGA-AR-A0U2-01A-11R-A109-07	6.2997	Tumor	BRCA
TCGA-BH-A0W7-01A-11R-A115-07	3.8932	Tumor	BRCA
TCGA-E9-A1R5-01A-11R-A14M-07	6.7014	Tumor	BRCA
TCGA-3C-AALI-01A-11R-A41B-07	6.4769	Tumor	BRCA
TCGA-E9-A1RI-01A-11R-A169-07	4.1592	Tumor	BRCA
TCGA-A2-A0ER-01A-21R-A034-07	4.5108	Tumor	BRCA
TCGA-3C-AALJ-01A-31R-A41B-07	2.4618	Tumor	BRCA
TCGA-E9-A6HE-01A-11R-A31O-07	1.885	Tumor	BRCA
TCGA-A7-A5ZX-01A-12R-A29R-07	4.0828	Tumor	BRCA
TCGA-BH-A201-01A-11R-A14M-07	7.5013	Tumor	BRCA
TCGA-A2-A04W-01A-31R-A115-07	3.5364	Tumor	BRCA
TCGA-D8-A73W-01A-22R-A352-07	6.3347	Tumor	BRCA
TCGA-A7-A3IY-01A-21R-A21T-07	3.1843	Tumor	BRCA
TCGA-OL-A6VR-01A-32R-A33J-07	4.3447	Tumor	BRCA
TCGA-EW-A2FR-01A-11R-A21T-07	5.364	Tumor	BRCA
TCGA-BH-A0HP-01A-12R-A084-07	4.6684	Tumor	BRCA
TCGA-AR-A0TP-01A-11R-A084-07	8.5357	Tumor	BRCA
TCGA-C8-A12X-01A-11R-A115-07	3.3327	Tumor	BRCA
TCGA-D8-A1XJ-01A-11R-A14M-07	3.4952	Tumor	BRCA
TCGA-AR-A0TZ-01A-12R-A084-07	4.4411	Tumor	BRCA
TCGA-EW-A1OY-01A-11R-A144-07	4.5579	Tumor	BRCA
TCGA-GM-A2DC-01A-11R-A18M-07	8.5739	Tumor	BRCA
TCGA-BH-A18N-01A-11R-A12D-07	7.1315	Tumor	BRCA
TCGA-E9-A1ND-01A-11R-A144-07	4.6368	Tumor	BRCA
TCGA-D8-A1XR-01A-11R-A14M-07	3.5581	Tumor	BRCA
TCGA-A2-A0ES-01A-11R-A115-07	6.7138	Tumor	BRCA
TCGA-C8-A1HO-01A-11R-A13Q-07	7.0396	Tumor	BRCA
TCGA-LL-A9Q3-01A-11R-A41B-07	2.5017	Tumor	BRCA
TCGA-A7-A3J1-01A-11R-A213-07	4.4024	Tumor	BRCA
TCGA-AC-A5EH-01A-11R-A28M-07	7.781	Tumor	BRCA
TCGA-E2-A15O-01A-11R-A115-07	4.4066	Tumor	BRCA
TCGA-AC-A3W6-01A-12R-A22K-07	2.4333	Tumor	BRCA
TCGA-AN-A0FD-01A-11R-A034-07	3.9831	Tumor	BRCA
TCGA-BH-A0BM-01A-11R-A056-07	3.9165	Tumor	BRCA
TCGA-E9-A22H-01A-11R-A157-07	6.1538	Tumor	BRCA
TCGA-EW-A1IY-01A-11R-A13Q-07	4.499	Tumor	BRCA
TCGA-E9-A3X8-01A-31R-A22U-07	1.1766	Tumor	BRCA
TCGA-AR-A24K-01A-11R-A169-07	5.5025	Tumor	BRCA
TCGA-S3-AA11-01A-31R-A41B-07	3.6591	Tumor	BRCA
TCGA-EW-A6SA-01A-21R-A32P-07	4.4625	Tumor	BRCA
TCGA-A2-A0CP-01A-11R-A034-07	3.78	Tumor	BRCA
TCGA-B6-A0RU-01A-11R-A084-07	8.4389	Tumor	BRCA
TCGA-B6-A0RS-01A-11R-A084-07	7.3304	Tumor	BRCA
TCGA-A1-A0SN-01A-11R-A144-07	6.4905	Tumor	BRCA
TCGA-EW-A1IZ-01A-11R-A13Q-07	4.4733	Tumor	BRCA
TCGA-A7-A13F-01A-11R-A12P-07	6.6366	Tumor	BRCA
TCGA-D8-A1JT-01A-31R-A13Q-07	9.4336	Tumor	BRCA
TCGA-D8-A1JM-01A-11R-A13Q-07	6.4143	Tumor	BRCA
TCGA-BH-A0BQ-01A-21R-A115-07	4.3081	Tumor	BRCA
TCGA-BH-A0EA-01A-11R-A115-07	4.7897	Tumor	BRCA
TCGA-BH-A0BA-01A-11R-A056-07	6.2934	Tumor	BRCA
TCGA-EW-A6SC-01A-12R-A32P-07	4.782	Tumor	BRCA
TCGA-OL-A5DA-01A-11R-A27Q-07	3.1261	Tumor	BRCA
TCGA-A2-A0T1-01A-21R-A084-07	5.7134	Tumor	BRCA
TCGA-AO-A0JC-01A-11R-A056-07	4.1787	Tumor	BRCA
TCGA-EW-A2FS-01A-11R-A17B-07	4.2537	Tumor	BRCA
TCGA-A8-A09K-01A-11R-A00Z-07	13.6709	Tumor	BRCA
TCGA-E2-A107-01A-11R-A10J-07	3.204	Tumor	BRCA
TCGA-A7-A6VY-01A-12R-A33J-07	7.7474	Tumor	BRCA
TCGA-E2-A14Q-01A-11R-A12D-07	4.7975	Tumor	BRCA
TCGA-E2-A15A-06A-11R-A12D-07	5.4282	Tumor	BRCA
TCGA-B6-A0IB-01A-11R-A034-07	4.6205	Tumor	BRCA
TCGA-A8-A06Q-01A-11R-A034-07	5.323	Tumor	BRCA
TCGA-GM-A2DK-01A-21R-A180-07	4.066	Tumor	BRCA
TCGA-5L-AAT0-01A-12R-A41B-07	2.7033	Tumor	BRCA
TCGA-A7-A4SC-01A-12R-A266-07	5.9391	Tumor	BRCA
TCGA-A2-A0CR-01A-11R-A22K-07	1.7141	Tumor	BRCA
TCGA-AC-A2QJ-01A-12R-A19W-07	1.6272	Tumor	BRCA
TCGA-AN-A03X-01A-21R-A00Z-07	3.7117	Tumor	BRCA
TCGA-AN-A0FL-01A-11R-A034-07	5.7058	Tumor	BRCA
TCGA-BH-A18P-01A-11R-A12D-07	4.0215	Tumor	BRCA
TCGA-AC-A3YI-01A-21R-A239-07	7.5406	Tumor	BRCA
TCGA-A2-A0SY-01A-31R-A084-07	2.8637	Tumor	BRCA
TCGA-GM-A2DM-01A-11R-A180-07	4.3892	Tumor	BRCA
TCGA-D8-A1XF-01A-11R-A14D-07	6.4187	Tumor	BRCA
TCGA-BH-A1FM-01A-11R-A13Q-07	3.7498	Tumor	BRCA
TCGA-BH-A0HN-01A-11R-A10U-07	3.8024	Tumor	BRCA
TCGA-AN-A0FV-01A-11R-A00Z-07	4.9687	Tumor	BRCA
TCGA-B6-A0X0-01A-21R-A115-07	4.2905	Tumor	BRCA
TCGA-AO-A03T-01A-21R-A034-07	2.3576	Tumor	BRCA
TCGA-S3-AA15-01A-11R-A41B-07	6.0019	Tumor	BRCA
TCGA-AO-A12D-01A-11R-A115-07	4.8699	Tumor	BRCA
TCGA-A7-A26E-01B-06R-A277-07	4.9719	Tumor	BRCA
TCGA-BH-A0DK-01A-21R-A056-07	4.8086	Tumor	BRCA
TCGA-AO-A124-01A-11R-A10J-07	12.6628	Tumor	BRCA
TCGA-E2-A15R-01A-11R-A115-07	5.0781	Tumor	BRCA
TCGA-D8-A1Y1-01A-21R-A14M-07	5.2624	Tumor	BRCA
TCGA-A2-A04T-01A-21R-A034-07	6.5827	Tumor	BRCA
TCGA-UU-A93S-01A-21R-A41B-07	4.3057	Tumor	BRCA
TCGA-A2-A0T6-01A-11R-A084-07	4.3959	Tumor	BRCA
TCGA-E2-A10F-01A-11R-A10J-07	5.598	Tumor	BRCA
TCGA-EW-A1IW-01A-11R-A13Q-07	5.1827	Tumor	BRCA
TCGA-E9-A1NC-01A-21R-A26B-07	5.1166	Tumor	BRCA
TCGA-AC-A3TM-01A-11R-A22K-07	1.371	Tumor	BRCA
TCGA-A7-A0DB-01A-11R-A00Z-07	4.7045	Tumor	BRCA
TCGA-E9-A1QZ-01A-21R-A169-07	6.8544	Tumor	BRCA
TCGA-A8-A09C-01A-11R-A00Z-07	4.6142	Tumor	BRCA
TCGA-D8-A73U-01A-11R-A33J-07	6.129	Tumor	BRCA
TCGA-A8-A07E-01A-11R-A034-07	4.0826	Tumor	BRCA
TCGA-AC-A3TN-01A-11R-A22K-07	2.3178	Tumor	BRCA
TCGA-AO-A0JF-01A-11R-A056-07	4.0815	Tumor	BRCA
TCGA-E2-A153-01A-12R-A12D-07	5.6614	Tumor	BRCA
TCGA-BH-A0B5-01A-11R-A12P-07	4.7814	Tumor	BRCA
TCGA-A8-A07W-01A-11R-A00Z-07	7.4543	Tumor	BRCA
TCGA-BH-A0B8-01A-21R-A056-07	7.7645	Tumor	BRCA
TCGA-BH-A0B1-01A-12R-A056-07	3.8867	Tumor	BRCA
TCGA-BH-A1FN-01A-11R-A13Q-07	6.5532	Tumor	BRCA
TCGA-D8-A147-01A-11R-A115-07	6.3511	Tumor	BRCA
TCGA-PL-A8LX-01A-11R-A41B-07	2.8218	Tumor	BRCA
TCGA-E9-A1N4-01A-11R-A14M-07	7.562	Tumor	BRCA
TCGA-BH-A18F-01A-11R-A12D-07	3.8594	Tumor	BRCA
TCGA-D8-A27F-01A-11R-A16F-07	16.1525	Tumor	BRCA
TCGA-A8-A0AB-01A-11R-A034-07	6.0115	Tumor	BRCA
TCGA-AR-A0TS-01A-11R-A115-07	8.5114	Tumor	BRCA
TCGA-BH-A0H9-01A-11R-A056-07	5.6227	Tumor	BRCA
TCGA-A8-A07U-01A-11R-A034-07	5.9118	Tumor	BRCA
TCGA-E2-A14X-01A-11R-A115-07	6.1291	Tumor	BRCA
TCGA-C8-A131-01A-11R-A115-07	3.1597	Tumor	BRCA
TCGA-BH-A1FL-01A-11R-A13Q-07	4.4695	Tumor	BRCA
TCGA-C8-A12W-01A-11R-A115-07	5.6013	Tumor	BRCA
TCGA-AC-A7VC-01A-11R-A352-07	2.7004	Tumor	BRCA
TCGA-AO-A12E-01A-11R-A10J-07	4.3118	Tumor	BRCA
TCGA-E2-A1LI-01A-12R-A157-07	3.7597	Tumor	BRCA
TCGA-AC-A2BM-01A-11R-A21T-07	5.3037	Tumor	BRCA
TCGA-A8-A07R-01A-21R-A034-07	7.4405	Tumor	BRCA
TCGA-BH-A0AW-01A-11R-A056-07	5.3598	Tumor	BRCA
TCGA-A7-A26J-01B-02R-A277-07	7.8255	Tumor	BRCA
TCGA-A7-A426-01A-22R-A24H-07	4.5691	Tumor	BRCA
TCGA-BH-A6R8-01A-21R-A33J-07	10.2694	Tumor	BRCA
TCGA-AC-A8OS-01A-12R-A41B-07	4.1596	Tumor	BRCA
TCGA-A2-A04Q-01A-21R-A034-07	3.6719	Tumor	BRCA
TCGA-A7-A26H-01A-11R-A169-07	6.4891	Tumor	BRCA
TCGA-A7-A4SF-01A-11R-A266-07	4.6631	Tumor	BRCA
TCGA-D8-A27M-01A-11R-A16F-07	14.9952	Tumor	BRCA
TCGA-E9-A1NE-01A-21R-A14M-07	6.5434	Tumor	BRCA
TCGA-E2-A573-01A-11R-A29R-07	3.5442	Tumor	BRCA
TCGA-C8-A1HI-01A-11R-A137-07	3.7053	Tumor	BRCA
TCGA-A7-A6VW-01A-21R-A33J-07	4.6005	Tumor	BRCA
TCGA-BH-A0B7-01A-12R-A115-07	6.6835	Tumor	BRCA
TCGA-A8-A0A6-01A-12R-A056-07	4.6667	Tumor	BRCA
TCGA-AO-A0J5-01A-11R-A034-07	4.6472	Tumor	BRCA
TCGA-AO-A12H-01A-11R-A115-07	2.2909	Tumor	BRCA
TCGA-E2-A15G-01A-11R-A12D-07	5.7796	Tumor	BRCA
TCGA-GM-A5PV-01A-11R-A28M-07	3.3718	Tumor	BRCA
TCGA-E9-A24A-01A-11R-A169-07	5.3207	Tumor	BRCA
TCGA-AR-A2LM-01A-11R-A180-07	3.7761	Tumor	BRCA
TCGA-E2-A1II-01A-11R-A144-07	4.8028	Tumor	BRCA
TCGA-D8-A27P-01A-11R-A16F-07	5.8392	Tumor	BRCA
TCGA-EW-A1J3-01A-11R-A13Q-07	3.4105	Tumor	BRCA
TCGA-B6-A0I8-01A-11R-A034-07	7.8746	Tumor	BRCA
TCGA-AO-A1KS-01A-11R-A13Q-07	6.4498	Tumor	BRCA
TCGA-A2-A4S2-01A-12R-A266-07	4.4266	Tumor	BRCA
TCGA-BH-A6R9-01A-21R-A32P-07	7.7849	Tumor	BRCA
TCGA-BH-A8FZ-01A-11R-A352-07	6.9002	Tumor	BRCA
TCGA-AC-A2FK-01A-12R-A180-07	7.6219	Tumor	BRCA
TCGA-A2-A0T0-01A-22R-A084-07	6.9087	Tumor	BRCA
TCGA-A8-A07S-01A-11R-A034-07	6.5302	Tumor	BRCA
TCGA-GM-A2DI-01A-31R-A18M-07	6.0351	Tumor	BRCA
TCGA-E2-A106-01A-11R-A10J-07	3.358	Tumor	BRCA
TCGA-BH-A0E6-01A-11R-A034-07	4.2701	Tumor	BRCA
TCGA-AO-A03V-01A-11R-A115-07	4.1027	Tumor	BRCA
TCGA-AC-A2BK-01A-11R-A21T-07	8.4628	Tumor	BRCA
TCGA-AR-A254-01A-21R-A169-07	5.9196	Tumor	BRCA
TCGA-AO-A129-01A-21R-A10J-07	5.8547	Tumor	BRCA
TCGA-BH-A8FY-01A-11R-A36F-07	3.6411	Tumor	BRCA
TCGA-D8-A143-01A-11R-A115-07	6.5533	Tumor	BRCA
TCGA-AC-A3W7-01A-11R-A22K-07	3.4232	Tumor	BRCA
TCGA-A8-A06X-01A-21R-A00Z-07	9.0362	Tumor	BRCA
TCGA-AR-A255-01A-11R-A169-07	5.2773	Tumor	BRCA
TCGA-BH-A0DZ-01A-11R-A00Z-07	5.0251	Tumor	BRCA
TCGA-C8-A12T-01A-11R-A115-07	4.2792	Tumor	BRCA
TCGA-AO-A12G-01A-11R-A10J-07	2.4585	Tumor	BRCA
TCGA-A7-A13D-01B-04R-A277-07	10.2736	Tumor	BRCA
TCGA-E2-A15L-01A-11R-A12D-07	4.6559	Tumor	BRCA
TCGA-AN-A0FF-01A-11R-A034-07	4.7557	Tumor	BRCA
TCGA-A2-A3XX-01A-21R-A239-07	6.7172	Tumor	BRCA
TCGA-EW-A1P8-01A-11R-A144-07	3.2217	Tumor	BRCA
TCGA-A8-A097-01A-11R-A034-07	7.0494	Tumor	BRCA
TCGA-BH-A0E1-01A-11R-A056-07	3.9745	Tumor	BRCA
TCGA-BH-A0HF-01A-11R-A056-07	4.1982	Tumor	BRCA
TCGA-E9-A5FL-01A-11R-A27Q-07	1.7055	Tumor	BRCA
TCGA-AR-A1AW-01A-21R-A12P-07	6.4288	Tumor	BRCA
TCGA-AQ-A0Y5-01A-11R-A14M-07	4.5832	Tumor	BRCA
TCGA-OK-A5Q2-01A-11R-A27Q-07	4.4146	Tumor	BRCA
TCGA-E2-A1B6-01A-31R-A12P-07	4.1366	Tumor	BRCA
TCGA-A8-A07P-01A-11R-A00Z-07	5.2573	Tumor	BRCA
TCGA-AR-A0TW-01A-11R-A084-07	4.0667	Tumor	BRCA
TCGA-E9-A1N6-01A-11R-A144-07	6.4884	Tumor	BRCA
TCGA-BH-A1EU-01A-11R-A137-07	5.8348	Tumor	BRCA
TCGA-A2-A0EQ-01A-11R-A034-07	4.8144	Tumor	BRCA
TCGA-A8-A08C-01A-11R-A00Z-07	6.6139	Tumor	BRCA
TCGA-OL-A5RW-01A-11R-A28M-07	3.0331	Tumor	BRCA
TCGA-B6-A0WS-01A-11R-A115-07	4.1979	Tumor	BRCA
TCGA-BH-A42V-01A-11R-A24H-07	4.8518	Tumor	BRCA
TCGA-A2-A0YL-01A-21R-A109-07	6.588	Tumor	BRCA
TCGA-B6-A402-01A-11R-A239-07	2.6552	Tumor	BRCA
TCGA-A7-A0CJ-01A-21R-A00Z-07	7.8449	Tumor	BRCA
TCGA-E9-A22E-01A-11R-A157-07	5.2836	Tumor	BRCA
TCGA-A2-A3Y0-01A-11R-A239-07	5.0064	Tumor	BRCA
TCGA-AN-A0FZ-01A-11R-A034-07	3.7571	Tumor	BRCA
TCGA-BH-A0DQ-01A-11R-A084-07	4.5884	Tumor	BRCA
TCGA-A8-A07J-01A-11R-A00Z-07	5.7485	Tumor	BRCA
TCGA-E9-A54X-01A-11R-A266-07	2.8975	Tumor	BRCA
TCGA-B6-A1KC-01B-11R-A157-07	12.2581	Tumor	BRCA
TCGA-BH-A18K-01A-11R-A12D-07	3.1533	Tumor	BRCA
TCGA-A2-A0EU-01A-22R-A056-07	5.2979	Tumor	BRCA
TCGA-B6-A0IH-01A-11R-A115-07	6.389	Tumor	BRCA
TCGA-A2-A0EY-01A-11R-A034-07	5.1892	Tumor	BRCA
TCGA-AO-A0JJ-01A-11R-A056-07	4.9432	Tumor	BRCA
TCGA-C8-A26X-01A-31R-A16F-07	4.5423	Tumor	BRCA
TCGA-BH-A18Q-01A-12R-A12D-07	6.7471	Tumor	BRCA
TCGA-A8-A092-01A-11R-A00Z-07	4.5994	Tumor	BRCA
TCGA-S3-AA12-01A-11R-A41B-07	4.6137	Tumor	BRCA
TCGA-BH-A1EO-01A-11R-A137-07	5.0658	Tumor	BRCA
TCGA-A7-A0DB-01C-02R-A277-07	6.1527	Tumor	BRCA
TCGA-A2-A4RW-01A-21R-A266-07	5.634	Tumor	BRCA
TCGA-D8-A142-01A-11R-A115-07	5.6726	Tumor	BRCA
TCGA-A2-A0YE-01A-11R-A109-07	3.7597	Tumor	BRCA
TCGA-A2-A04P-01A-31R-A034-07	3.8343	Tumor	BRCA
TCGA-A2-A0CY-01A-12R-A034-07	2.0685	Tumor	BRCA
TCGA-E9-A1RB-01A-11R-A157-07	7.5046	Tumor	BRCA
TCGA-A7-A5ZW-01A-12R-A29R-07	3.6471	Tumor	BRCA
TCGA-E2-A1IN-01A-11R-A13Q-07	5.717	Tumor	BRCA
TCGA-EW-A6S9-01A-22R-A33J-07	5.3025	Tumor	BRCA
TCGA-AR-A5QM-01A-11R-A27Q-07	3.1664	Tumor	BRCA
TCGA-AO-A0J7-01A-11R-A034-07	2.8701	Tumor	BRCA
TCGA-A2-A3KC-01A-11R-A213-07	5.1727	Tumor	BRCA
TCGA-E2-A15D-01A-11R-A115-07	5.8975	Tumor	BRCA
TCGA-A2-A0YG-01A-21R-A109-07	3.7844	Tumor	BRCA
TCGA-AO-A03O-01A-11R-A00Z-07	5.8193	Tumor	BRCA
TCGA-OL-A66N-01A-12R-A31O-07	2.0541	Tumor	BRCA
TCGA-B6-A0I2-01A-11R-A034-07	3.2312	Tumor	BRCA
TCGA-E2-A572-01A-13R-A31O-07	1.1483	Tumor	BRCA
TCGA-EW-A1PG-01A-11R-A144-07	10.2503	Tumor	BRCA
TCGA-A7-A26G-01A-21R-A169-07	8.0784	Tumor	BRCA
TCGA-B6-A0WV-01A-11R-A109-07	6.2031	Tumor	BRCA
TCGA-AO-A0JM-01A-21R-A056-07	4.7156	Tumor	BRCA
TCGA-D8-A1X7-01A-11R-A14M-07	6.3871	Tumor	BRCA
TCGA-C8-A3M8-01A-11R-A213-07	4.9648	Tumor	BRCA
TCGA-LL-A5YN-01A-11R-A28M-07	2.0864	Tumor	BRCA
TCGA-B6-A0RG-01A-11R-A056-07	5.0367	Tumor	BRCA
TCGA-AC-A3OD-01B-06R-A22O-07	8.3501	Tumor	BRCA
TCGA-A8-A08O-01A-21R-A056-07	5.9942	Tumor	BRCA
TCGA-A8-A07B-01A-11R-A00Z-07	4.0671	Tumor	BRCA
TCGA-A8-A08L-01A-11R-A00Z-07	4.1108	Tumor	BRCA
TCGA-E2-A15I-01A-21R-A137-07	5.2658	Tumor	BRCA
TCGA-BH-A0HQ-01A-11R-A034-07	4.3651	Tumor	BRCA
TCGA-AR-A24V-01A-21R-A169-07	8.0222	Tumor	BRCA
TCGA-EW-A1P1-01A-31R-A14D-07	6.932	Tumor	BRCA
TCGA-EW-A3E8-01B-11R-A24H-07	3.4317	Tumor	BRCA
TCGA-A8-A07O-01A-11R-A00Z-07	8.2078	Tumor	BRCA
TCGA-AN-A04D-01A-21R-A034-07	7.3602	Tumor	BRCA
TCGA-E9-A2JT-01A-22R-A18M-07	4.2942	Tumor	BRCA
TCGA-A2-A4S3-01A-21R-A266-07	9.2822	Tumor	BRCA
TCGA-AN-A0AK-01A-21R-A00Z-07	3.1719	Tumor	BRCA
TCGA-AO-A1KO-01A-31R-A13Q-07	10.1888	Tumor	BRCA
TCGA-BH-A1ES-06A-12R-A24H-07	3.404	Tumor	BRCA
TCGA-AR-A1AV-01A-21R-A12P-07	3.8314	Tumor	BRCA
TCGA-A2-A0D0-01A-11R-A00Z-07	2.4354	Tumor	BRCA
TCGA-A7-A13G-01B-04R-A22O-07	7.9653	Tumor	BRCA
TCGA-AC-A2QI-01A-12R-A19W-07	6.1325	Tumor	BRCA
TCGA-AC-A2FM-01A-11R-A19W-07	3.7601	Tumor	BRCA
TCGA-B6-A0X5-01A-21R-A109-07	4.633	Tumor	BRCA
TCGA-C8-A12L-01A-11R-A115-07	10.5533	Tumor	BRCA
TCGA-A7-A13G-01A-11R-A13Q-07	4.3179	Tumor	BRCA
TCGA-AN-A0AS-01A-11R-A00Z-07	5.769	Tumor	BRCA
TCGA-A8-A0A2-01A-11R-A034-07	3.5487	Tumor	BRCA
TCGA-LQ-A4E4-01A-11R-A266-07	2.0674	Tumor	BRCA
TCGA-A1-A0SI-01A-11R-A144-07	5.0396	Tumor	BRCA
TCGA-BH-A5J0-01A-11R-A27Q-07	2.3368	Tumor	BRCA
TCGA-D8-A1Y2-01A-11R-A157-07	9.307	Tumor	BRCA
TCGA-A7-A3RF-01A-11R-A22K-07	3.5962	Tumor	BRCA
TCGA-A2-A0T5-01A-21R-A084-07	3.7104	Tumor	BRCA
TCGA-BH-A1F5-01A-12R-A13Q-07	5.1338	Tumor	BRCA
TCGA-LD-A66U-01A-11R-A31O-07	2.0841	Tumor	BRCA
TCGA-E9-A3QA-01A-61R-A22K-07	12.2067	Tumor	BRCA
TCGA-AO-A12F-01A-11R-A115-07	5.0809	Tumor	BRCA
TCGA-A2-A25E-01A-11R-A169-07	5.1453	Tumor	BRCA
TCGA-A8-A0A4-01A-11R-A00Z-07	4.1791	Tumor	BRCA
TCGA-EW-A1J6-01A-11R-A13Q-07	3.448	Tumor	BRCA
TCGA-C8-A8HR-01A-11R-A36F-07	3.9645	Tumor	BRCA
TCGA-BH-A0BV-01A-11R-A00Z-07	5.3605	Tumor	BRCA
TCGA-D8-A27T-01A-11R-A16F-07	5.4056	Tumor	BRCA
TCGA-E9-A1RE-01A-11R-A157-07	6.3252	Tumor	BRCA
TCGA-A2-A0T3-01A-21R-A115-07	5.2245	Tumor	BRCA
TCGA-E2-A15E-01A-11R-A12D-07	6.4814	Tumor	BRCA
TCGA-E9-A1N5-01A-11R-A14D-07	4.7959	Tumor	BRCA
TCGA-B6-A0RV-01A-11R-A084-07	5.4317	Tumor	BRCA
TCGA-E2-A15P-01A-11R-A115-07	5.8275	Tumor	BRCA
TCGA-AC-A3EH-01A-22R-A22K-07	2.7331	Tumor	BRCA
TCGA-BH-A1FB-01A-11R-A13Q-07	6.183	Tumor	BRCA
TCGA-A8-A07C-01A-11R-A034-07	13.4912	Tumor	BRCA
TCGA-E9-A5FK-01A-11R-A27Q-07	2.5011	Tumor	BRCA
TCGA-A2-A0CO-01A-13R-A22K-07	4.8917	Tumor	BRCA
TCGA-A8-A0A9-01A-11R-A00Z-07	5.6604	Tumor	BRCA
TCGA-C8-A1HF-01A-11R-A137-07	3.4642	Tumor	BRCA
TCGA-AQ-A54O-01A-11R-A266-07	2.0295	Tumor	BRCA
TCGA-S3-AA17-01A-11R-A41B-07	6.4447	Tumor	BRCA
TCGA-MS-A51U-01A-31R-A266-07	3.6067	Tumor	BRCA
TCGA-AC-A62V-01A-11R-A31O-07	2.9411	Tumor	BRCA
TCGA-GI-A2C8-01A-11R-A16F-07	9.3249	Tumor	BRCA
TCGA-BH-A18S-01A-11R-A12D-07	5.3738	Tumor	BRCA
TCGA-EW-A1P7-01A-21R-A144-07	7.8066	Tumor	BRCA
TCGA-A8-A08P-01A-11R-A00Z-07	4.7891	Tumor	BRCA
TCGA-A8-A095-01A-11R-A00Z-07	4.5902	Tumor	BRCA
TCGA-EW-A1P0-01A-11R-A144-07	4.3851	Tumor	BRCA
TCGA-A2-A4S1-01A-21R-A266-07	2.2269	Tumor	BRCA
TCGA-AR-A0U3-01A-11R-A109-07	5.1902	Tumor	BRCA
TCGA-BH-A0EB-01A-11R-A034-07	4.6944	Tumor	BRCA
TCGA-E9-A54Y-01A-11R-A466-07	1.2463	Tumor	BRCA
TCGA-D8-A1XU-01A-11R-A14M-07	2.7345	Tumor	BRCA
TCGA-OL-A66J-01A-11R-A29R-07	4.1994	Tumor	BRCA
TCGA-EW-A1PD-01A-11R-A144-07	6.0655	Tumor	BRCA
TCGA-BH-A0BC-01A-22R-A084-07	6.3346	Tumor	BRCA
TCGA-AC-A23H-01A-11R-A157-07	4.6588	Tumor	BRCA
TCGA-D8-A1XC-01A-11R-A14D-07	5.7709	Tumor	BRCA
TCGA-AN-A0XV-01A-11R-A109-07	6.5144	Tumor	BRCA
TCGA-A8-A08G-01A-11R-A00Z-07	5.4219	Tumor	BRCA
TCGA-A2-A1FW-01A-11R-A13Q-07	5.3186	Tumor	BRCA
TCGA-LL-A5YO-01A-21R-A28M-07	3.8264	Tumor	BRCA
TCGA-E9-A1RF-01A-11R-A157-07	4.3761	Tumor	BRCA
TCGA-XX-A899-01A-11R-A36F-07	4.924	Tumor	BRCA
TCGA-E2-A15K-06A-11R-A12P-07	5.1394	Tumor	BRCA
TCGA-AO-A0JI-01A-21R-A056-07	4.6532	Tumor	BRCA
TCGA-AN-A0AM-01A-11R-A034-07	4.3153	Tumor	BRCA
TCGA-AO-A128-01A-11R-A10J-07	8.6487	Tumor	BRCA
TCGA-C8-A12N-01A-11R-A115-07	3.9661	Tumor	BRCA
TCGA-A7-A6VX-01A-12R-A33J-07	9.735	Tumor	BRCA
TCGA-C8-A133-01A-32R-A12D-07	2.3482	Tumor	BRCA
TCGA-A2-A0CS-01A-11R-A115-07	3.4748	Tumor	BRCA
TCGA-E2-A15K-01A-11R-A12P-07	5.6347	Tumor	BRCA
TCGA-A8-A083-01A-21R-A00Z-07	4.733	Tumor	BRCA
TCGA-XX-A89A-01A-11R-A36F-07	3.35	Tumor	BRCA
TCGA-BH-A28O-01A-11R-A22K-07	7.1658	Tumor	BRCA
TCGA-B6-A0IC-01A-11R-A034-07	5.2644	Tumor	BRCA
TCGA-B6-A401-01A-11R-A239-07	6.9092	Tumor	BRCA
TCGA-AN-A0XS-01A-22R-A109-07	5.8606	Tumor	BRCA
TCGA-A7-A0CG-01A-12R-A056-07	4.8415	Tumor	BRCA
TCGA-A1-A0SM-01A-11R-A084-07	5.064	Tumor	BRCA
TCGA-D8-A27R-01A-11R-A16F-07	4.929	Tumor	BRCA
TCGA-GM-A2DD-01A-11R-A180-07	4.7931	Tumor	BRCA
TCGA-LL-A740-01A-21R-A32P-07	12.5097	Tumor	BRCA
TCGA-AR-A24T-01A-11R-A169-07	5.4074	Tumor	BRCA
TCGA-BH-A0H0-01A-11R-A056-07	4.5671	Tumor	BRCA
TCGA-A8-A09T-01A-11R-A00Z-07	3.9713	Tumor	BRCA
TCGA-B6-A0WW-01A-11R-A109-07	2.7024	Tumor	BRCA
TCGA-OL-A66L-01A-12R-A31O-07	1.6168	Tumor	BRCA
TCGA-A8-A0A7-01A-11R-A00Z-07	5.791	Tumor	BRCA
TCGA-A7-A4SA-01A-11R-A266-07	3.1453	Tumor	BRCA
TCGA-A2-A0EN-01A-13R-A084-07	3.6207	Tumor	BRCA
TCGA-B6-A0IO-01A-11R-A034-07	2.1389	Tumor	BRCA
TCGA-AC-A8OQ-01A-11R-A41B-07	4.7286	Tumor	BRCA
TCGA-A7-A26J-01A-11R-A277-07	5.7277	Tumor	BRCA
TCGA-D8-A27E-01A-11R-A16F-07	4.75	Tumor	BRCA
TCGA-BH-A8G0-01A-11R-A352-07	5.5338	Tumor	BRCA
TCGA-A2-A3XW-01A-11R-A239-07	2.6935	Tumor	BRCA
TCGA-BH-A0DP-01A-21R-A056-07	5.4394	Tumor	BRCA
TCGA-PE-A5DD-01A-12R-A27Q-07	2.5656	Tumor	BRCA
TCGA-OL-A66K-01A-11R-A29R-07	4.2904	Tumor	BRCA
TCGA-BH-A1FG-01A-11R-A13Q-07	5.1041	Tumor	BRCA
TCGA-A2-A25D-01A-12R-A16F-07	2.522	Tumor	BRCA
TCGA-S3-AA14-01A-11R-A41B-07	6.1605	Tumor	BRCA
TCGA-LL-A440-01A-11R-A24H-07	5.9351	Tumor	BRCA
TCGA-A2-A0SW-01A-11R-A084-07	5.7854	Tumor	BRCA
TCGA-D8-A1XW-01A-11R-A14M-07	27.4947	Tumor	BRCA
TCGA-B6-A2IU-01A-32R-A18M-07	3.0176	Tumor	BRCA
TCGA-GM-A2DO-01A-11R-A18M-07	4.9368	Tumor	BRCA
TCGA-B6-A0IA-01A-11R-A034-07	3.6326	Tumor	BRCA
TCGA-C8-A26Y-01A-11R-A16F-07	5.8988	Tumor	BRCA
TCGA-AN-A0G0-01A-11R-A034-07	9.4389	Tumor	BRCA
TCGA-AO-A0JG-01A-31R-A084-07	4.8408	Tumor	BRCA
TCGA-E2-A1LH-01A-11R-A14D-07	4.4393	Tumor	BRCA
TCGA-AN-A0FY-01A-11R-A034-07	7.4134	Tumor	BRCA
TCGA-E2-A1L9-01A-11R-A13Q-07	5.5612	Tumor	BRCA
TCGA-BH-A0W5-01A-11R-A109-07	5.8214	Tumor	BRCA
TCGA-AQ-A54N-01A-11R-A266-07	3.1127	Tumor	BRCA
TCGA-GM-A3NY-01A-11R-A21T-07	2.0293	Tumor	BRCA
TCGA-A8-A09E-01A-11R-A00Z-07	3.6891	Tumor	BRCA
TCGA-AR-A0TX-01A-11R-A084-07	6.4543	Tumor	BRCA
TCGA-AQ-A04J-01A-02R-A034-07	6.2552	Tumor	BRCA
TCGA-AR-A2LJ-01A-12R-A19W-07	2.6772	Tumor	BRCA
TCGA-OL-A66H-01A-11R-A29R-07	2.6389	Tumor	BRCA
TCGA-AC-A23C-01A-12R-A169-07	3.4343	Tumor	BRCA
TCGA-D8-A1XQ-01A-11R-A14M-07	11.6698	Tumor	BRCA
TCGA-E2-A156-01A-11R-A12D-07	6.469	Tumor	BRCA
TCGA-AC-A6IV-01A-12R-A33J-07	5.4644	Tumor	BRCA
TCGA-E2-A15E-06A-11R-A12D-07	4.5578	Tumor	BRCA
TCGA-D8-A1X6-01A-11R-A14M-07	5.1524	Tumor	BRCA
TCGA-A8-A0AD-01A-11R-A056-07	5.0485	Tumor	BRCA
TCGA-A8-A07G-01A-11R-A034-07	5.3184	Tumor	BRCA
TCGA-C8-A130-01A-31R-A115-07	3.199	Tumor	BRCA
TCGA-AN-A046-01A-21R-A034-07	5.0479	Tumor	BRCA
TCGA-E2-A1AZ-01A-11R-A12P-07	6.3072	Tumor	BRCA
TCGA-B6-A400-01A-11R-A239-07	8.3417	Tumor	BRCA
TCGA-Z7-A8R5-01A-42R-A41B-07	2.7888	Tumor	BRCA
TCGA-E2-A155-01A-11R-A12D-07	7.082	Tumor	BRCA
TCGA-E2-A109-01A-11R-A10J-07	7.1778	Tumor	BRCA
TCGA-BH-A1EN-01A-11R-A13Q-07	3.2672	Tumor	BRCA
TCGA-AR-A1AQ-01A-11R-A12P-07	6.5258	Tumor	BRCA
TCGA-E2-A574-01A-11R-A29R-07	1.7677	Tumor	BRCA
TCGA-A2-A1G0-01A-11R-A13Q-07	6.7396	Tumor	BRCA
TCGA-AC-A4ZE-01A-11R-A41B-07	4.3792	Tumor	BRCA
TCGA-AR-A24O-01A-11R-A169-07	4.9078	Tumor	BRCA
TCGA-BH-A0AV-01A-31R-A115-07	6.8874	Tumor	BRCA
TCGA-C8-A137-01A-11R-A115-07	6.7966	Tumor	BRCA
TCGA-B6-A0RL-01A-11R-A084-07	5.505	Tumor	BRCA
TCGA-OL-A5RV-01A-12R-A28M-07	6.7801	Tumor	BRCA
TCGA-B6-A0IM-01A-11R-A034-07	6.8343	Tumor	BRCA
TCGA-B6-A0IK-01A-12R-A056-07	5.6321	Tumor	BRCA
TCGA-B6-A0WX-01A-11R-A109-07	4.5899	Tumor	BRCA
TCGA-AR-A24H-01A-11R-A169-07	5.5534	Tumor	BRCA
TCGA-B6-A0IQ-01A-11R-A034-07	3.3376	Tumor	BRCA
TCGA-D8-A27N-01A-11R-A16F-07	5.3405	Tumor	BRCA
TCGA-C8-A275-01A-21R-A16F-07	5.3426	Tumor	BRCA
TCGA-B6-A0IG-01A-11R-A034-07	3.2046	Tumor	BRCA
TCGA-E9-A243-01A-21R-A169-07	6.4998	Tumor	BRCA
TCGA-D8-A1JE-01A-11R-A13Q-07	4.3845	Tumor	BRCA
TCGA-E2-A1LE-01A-12R-A19W-07	2.2979	Tumor	BRCA
TCGA-AC-A6IX-01A-12R-A32P-07	3.2801	Tumor	BRCA
TCGA-A8-A09Q-01A-11R-A00Z-07	4.5073	Tumor	BRCA
TCGA-AN-A0AL-01A-11R-A00Z-07	7.1669	Tumor	BRCA
TCGA-A2-A4RY-01A-31R-A266-07	6.5173	Tumor	BRCA
TCGA-AR-A5QQ-01A-11R-A28M-07	4.1288	Tumor	BRCA
TCGA-D8-A140-01A-11R-A115-07	9.4468	Tumor	BRCA
TCGA-A2-A0YH-01A-11R-A109-07	8.7437	Tumor	BRCA
TCGA-B6-A3ZX-01A-11R-A239-07	7.401	Tumor	BRCA
TCGA-A1-A0SE-01A-11R-A084-07	6.2439	Tumor	BRCA
TCGA-AR-A1AN-01A-11R-A12P-07	4.5617	Tumor	BRCA
TCGA-A8-A08R-01A-11R-A034-07	15.4978	Tumor	BRCA
TCGA-OL-A5RX-01A-11R-A28M-07	3.7861	Tumor	BRCA
TCGA-AR-A2LO-01A-31R-A18M-07	5.7987	Tumor	BRCA
TCGA-BH-A0B2-01A-11R-A10J-07	4.7473	Tumor	BRCA
TCGA-BH-A0BD-01A-11R-A034-07	3.1883	Tumor	BRCA
TCGA-AR-A24N-01A-11R-A169-07	3.6525	Tumor	BRCA
TCGA-AR-A2LH-01A-31R-A18M-07	9.7039	Tumor	BRCA
TCGA-AR-A1AO-01A-11R-A12P-07	8.3934	Tumor	BRCA
TCGA-BH-A1EW-01A-11R-A137-07	6.512	Tumor	BRCA
TCGA-BH-A0W3-01A-11R-A109-07	5.1141	Tumor	BRCA
TCGA-EW-A1PF-01A-11R-A144-07	3.9086	Tumor	BRCA
TCGA-S3-A6ZG-01A-22R-A32P-07	4.8963	Tumor	BRCA
TCGA-E9-A22A-01A-11R-A157-07	5.0626	Tumor	BRCA
TCGA-A2-A0YT-01A-11R-A109-07	5.3826	Tumor	BRCA
TCGA-B6-A0IN-01A-11R-A034-07	2.5735	Tumor	BRCA
TCGA-C8-A1HJ-01A-11R-A13Q-07	2.801	Tumor	BRCA
TCGA-AQ-A7U7-01A-22R-A352-07	4.8921	Tumor	BRCA
TCGA-D8-A1JI-01A-11R-A13Q-07	4.9175	Tumor	BRCA
TCGA-GM-A2D9-01A-11R-A18M-07	2.7447	Tumor	BRCA
TCGA-A8-A06R-01A-11R-A00Z-07	3.8979	Tumor	BRCA
TCGA-AR-A1AT-01A-11R-A12P-07	4.188	Tumor	BRCA
TCGA-AO-A1KP-01A-11R-A13Q-07	3.5592	Tumor	BRCA
TCGA-AN-A0AJ-01A-11R-A00Z-07	3.2521	Tumor	BRCA
TCGA-A8-A07F-01A-11R-A00Z-07	6.3396	Tumor	BRCA
TCGA-GM-A3XG-01A-31R-A24H-07	5.0407	Tumor	BRCA
TCGA-AR-A0TV-01A-21R-A084-07	2.7014	Tumor	BRCA
TCGA-A2-A3XY-01A-11R-A239-07	4.9181	Tumor	BRCA
TCGA-BH-A0DD-01A-31R-A12P-07	6.2129	Tumor	BRCA
TCGA-A2-A1FZ-01A-51R-A14D-07	5.4909	Tumor	BRCA
TCGA-D8-A13Z-01A-11R-A115-07	7.9568	Tumor	BRCA
TCGA-A2-A25C-01A-11R-A169-07	3.2218	Tumor	BRCA
TCGA-AN-A0XR-01A-11R-A109-07	6.41	Tumor	BRCA
TCGA-B6-A0RN-01A-12R-A084-07	3.8829	Tumor	BRCA
TCGA-AC-A2FB-01A-11R-A17B-07	6.7058	Tumor	BRCA
TCGA-AC-A7VB-01A-11R-A352-07	4.6031	Tumor	BRCA
TCGA-A2-A0YM-01A-11R-A109-07	6.9567	Tumor	BRCA
TCGA-OL-A5D8-01A-11R-A27Q-07	4.8843	Tumor	BRCA
TCGA-D8-A1XL-01A-11R-A14M-07	2.8935	Tumor	BRCA
TCGA-AR-A252-01A-11R-A169-07	5.4916	Tumor	BRCA
TCGA-BH-A18G-01A-11R-A12D-07	4.8158	Tumor	BRCA
TCGA-AC-A2QH-01A-11R-A18M-07	6.2497	Tumor	BRCA
TCGA-OL-A5D6-01A-21R-A27Q-07	5.12	Tumor	BRCA
TCGA-A8-A086-01A-11R-A00Z-07	12.3925	Tumor	BRCA
TCGA-FU-A3EO-11A-13R-A213-07	3.7455	Normal	CESC
TCGA-HM-A3JJ-11A-12R-A21T-07	3.6358	Normal	CESC
TCGA-MY-A5BF-11A-11R-A26T-07	2.6511	Normal	CESC
TCGA-VS-A9UJ-01A-11R-A42T-07	7.7703	Tumor	CESC
TCGA-XS-A8TJ-01A-11R-A36F-07	8.8781	Tumor	CESC
TCGA-EK-A2IR-01A-11R-A180-07	10.5609	Tumor	CESC
TCGA-VS-A9U5-01A-11R-A42T-07	5.9125	Tumor	CESC
TCGA-ZJ-AAXN-01A-11R-A42T-07	16.7393	Tumor	CESC
TCGA-DS-A0VL-01A-21R-A10U-07	9.2673	Tumor	CESC
TCGA-C5-A1ML-01A-11R-A14Y-07	8.6878	Tumor	CESC
TCGA-VS-A8QM-01A-11R-A37O-07	7.8153	Tumor	CESC
TCGA-Q1-A73P-01A-11R-A32P-07	3.5415	Tumor	CESC
TCGA-UC-A7PF-01A-11R-A352-07	8.3609	Tumor	CESC
TCGA-FU-A23L-01A-11R-A16R-07	9.3987	Tumor	CESC
TCGA-C5-A1MI-01A-11R-A14Y-07	7.48	Tumor	CESC
TCGA-4J-AA1J-01A-21R-A38B-07	8.2591	Tumor	CESC
TCGA-C5-A1BJ-01A-11R-A13Y-07	9.7064	Tumor	CESC
TCGA-EA-A411-01A-11R-A24H-07	9.8887	Tumor	CESC
TCGA-EA-A3HT-01A-61R-A21T-07	7.2885	Tumor	CESC
TCGA-GH-A9DA-01A-21R-A37O-07	9.8291	Tumor	CESC
TCGA-C5-A7CM-01A-11R-A33Z-07	9.9616	Tumor	CESC
TCGA-FU-A3NI-01A-11R-A21T-07	8.6454	Tumor	CESC
TCGA-C5-A905-01A-11R-A37O-07	8.1184	Tumor	CESC
TCGA-C5-A2LY-01A-31R-A18M-07	3.0095	Tumor	CESC
TCGA-JX-A3Q8-01A-11R-A21T-07	5.1142	Tumor	CESC
TCGA-DS-A7WI-01A-12R-A352-07	4.9792	Tumor	CESC
TCGA-JX-A5QV-01A-22R-A28H-07	6.159	Tumor	CESC
TCGA-ZJ-AAXJ-01A-11R-A42T-07	8.0143	Tumor	CESC
TCGA-C5-A8YR-01A-12R-A37O-07	22.5681	Tumor	CESC
TCGA-DS-A1O9-01A-11R-A14Y-07	10.7187	Tumor	CESC
TCGA-C5-A7UH-01A-11R-A352-07	11.9979	Tumor	CESC
TCGA-EX-A1H5-01A-31R-A13Y-07	5.4968	Tumor	CESC
TCGA-C5-A1BK-01B-11R-A13Y-07	5.7344	Tumor	CESC
TCGA-DR-A0ZL-01A-11R-A10U-07	4.6494	Tumor	CESC
TCGA-JW-A5VI-01A-11R-A28H-07	7.2003	Tumor	CESC
TCGA-ZJ-AAXI-01A-11R-A42T-07	7.7222	Tumor	CESC
TCGA-C5-A3HF-01A-11R-A213-07	4.1865	Tumor	CESC
TCGA-EX-A449-01A-11R-A32Y-07	8.5823	Tumor	CESC
TCGA-FU-A3WB-01A-11R-A22U-07	9.2904	Tumor	CESC
TCGA-MU-A5YI-01A-11R-A32P-07	4.3801	Tumor	CESC
TCGA-JW-AAVH-01A-11R-A38B-07	8.7642	Tumor	CESC
TCGA-C5-A1MH-01A-11R-A14Y-07	7.7303	Tumor	CESC
TCGA-C5-A902-01A-11R-A37O-07	5.4097	Tumor	CESC
TCGA-C5-A1BQ-01C-11R-A213-07	6.2105	Tumor	CESC
TCGA-C5-A3HD-01B-11R-A213-07	8.9665	Tumor	CESC
TCGA-ZJ-AAXB-01A-11R-A42T-07	3.237	Tumor	CESC
TCGA-VS-A8EL-01A-11R-A37O-07	5.7483	Tumor	CESC
TCGA-ZJ-AAXF-01A-31R-A42T-07	6.1139	Tumor	CESC
TCGA-JW-A852-01A-11R-A352-07	2.3713	Tumor	CESC
TCGA-VS-A8QH-01A-11R-A37O-07	3.7183	Tumor	CESC
TCGA-DG-A2KH-01A-21R-A22U-07	3.6463	Tumor	CESC
TCGA-VS-A9V5-01A-11R-A42T-07	6.5048	Tumor	CESC
TCGA-EX-A69M-01A-11R-A32P-07	7.6073	Tumor	CESC
TCGA-EA-A97N-01A-11R-A38B-07	10.5453	Tumor	CESC
TCGA-VS-A9U6-01A-11R-A42T-07	11.0085	Tumor	CESC
TCGA-EK-A2IP-01A-11R-A180-07	5.9781	Tumor	CESC
TCGA-C5-A1ME-01A-11R-A13Y-07	1.0494	Tumor	CESC
TCGA-EA-A3QE-01A-21R-A21T-07	10.8284	Tumor	CESC
TCGA-C5-A7UC-01A-11R-A352-07	10.866	Tumor	CESC
TCGA-LP-A4AV-01A-11R-A32Y-07	0.7828	Tumor	CESC
TCGA-ZJ-AAXT-01A-11R-A42T-07	5.1225	Tumor	CESC
TCGA-JW-A5VL-01A-11R-A28H-07	10.7752	Tumor	CESC
TCGA-EK-A2RM-01A-21R-A18M-07	3.6573	Tumor	CESC
TCGA-EK-A2GZ-01A-11R-A180-07	9.972	Tumor	CESC
TCGA-Q1-A6DT-01A-11R-A32P-07	8.3075	Tumor	CESC
TCGA-VS-A8Q8-01A-11R-A37O-07	6.9147	Tumor	CESC
TCGA-MA-AA43-01A-11R-A42T-07	8.2962	Tumor	CESC
TCGA-LP-A7HU-01A-11R-A33Z-07	2.163	Tumor	CESC
TCGA-EA-A556-01A-11R-A26T-07	2.3939	Tumor	CESC
TCGA-C5-A1MJ-01A-11R-A14Y-07	3.5719	Tumor	CESC
TCGA-C5-A8YQ-01A-11R-A37O-07	12.4924	Tumor	CESC
TCGA-VS-A958-01A-11R-A42T-07	6.9429	Tumor	CESC
TCGA-VS-A9UV-01A-11R-A42T-07	8.2513	Tumor	CESC
TCGA-EK-A2RO-01A-11R-A18M-07	6.6913	Tumor	CESC
TCGA-VS-A9UR-01A-11R-A42T-07	8.2515	Tumor	CESC
TCGA-Q1-A6DV-01A-11R-A32P-07	5.7135	Tumor	CESC
TCGA-MA-AA3Y-01A-11R-A38B-07	8.0528	Tumor	CESC
TCGA-FU-A770-01A-11R-A33Z-07	5.0709	Tumor	CESC
TCGA-ZJ-AAXA-01A-11R-A42T-07	6.4586	Tumor	CESC
TCGA-FU-A3EO-01A-11R-A213-07	0.5041	Tumor	CESC
TCGA-C5-A2M2-01A-21R-A18M-07	4.9597	Tumor	CESC
TCGA-HM-A3JJ-01A-21R-A21T-07	5.3081	Tumor	CESC
TCGA-C5-A0TN-01A-21R-A14Y-07	6.4733	Tumor	CESC
TCGA-C5-A907-01A-11R-A37O-07	17.0324	Tumor	CESC
TCGA-C5-A7X8-01A-11R-A36F-07	3.174	Tumor	CESC
TCGA-EX-A1H6-01B-11R-A22U-07	2.3821	Tumor	CESC
TCGA-C5-A7X5-01A-11R-A36F-07	8.1324	Tumor	CESC
TCGA-FU-A3YQ-01A-11R-A22U-07	7.799	Tumor	CESC
TCGA-VS-A8QC-01A-11R-A37O-07	9.1257	Tumor	CESC
TCGA-FU-A2QG-01A-11R-A18M-07	14.306	Tumor	CESC
TCGA-MA-AA42-01A-12R-A38B-07	7.9525	Tumor	CESC
TCGA-IR-A3LB-01A-11R-A24H-07	3.8725	Tumor	CESC
TCGA-DG-A2KJ-01A-11R-A32Y-07	0.6919	Tumor	CESC
TCGA-ZJ-AAXD-01A-21R-A42T-07	5.2306	Tumor	CESC
TCGA-HM-A6W2-01A-21R-A33Z-07	2.8156	Tumor	CESC
TCGA-DS-A1OB-01A-11R-A14Y-07	8.1258	Tumor	CESC
TCGA-EK-A2RN-01A-12R-A213-07	4.6137	Tumor	CESC
TCGA-VS-A9UY-01A-11R-A42T-07	10.9607	Tumor	CESC
TCGA-LP-A5U3-01A-11R-A28H-07	9.41	Tumor	CESC
TCGA-Q1-A73Q-01A-21R-A32P-07	6.4509	Tumor	CESC
TCGA-LP-A4AW-01A-11R-A24H-07	5.9814	Tumor	CESC
TCGA-JW-A69B-01A-11R-A32P-07	3.1922	Tumor	CESC
TCGA-Q1-A5R3-01A-11R-A28H-07	1.3385	Tumor	CESC
TCGA-DS-A7WF-01A-11R-A352-07	6.498	Tumor	CESC
TCGA-VS-A8Q9-01A-12R-A37O-07	3.5429	Tumor	CESC
TCGA-EK-A2RL-01A-11R-A18M-07	3.4374	Tumor	CESC
TCGA-FU-A3HY-01A-11R-A21T-07	11.2097	Tumor	CESC
TCGA-C5-A7CG-01A-11R-A32P-07	6.0338	Tumor	CESC
TCGA-VS-A94W-01A-12R-A37O-07	6.7992	Tumor	CESC
TCGA-FU-A3TX-01A-11R-A22U-07	8.3649	Tumor	CESC
TCGA-DR-A0ZM-01A-12R-A10U-07	5.2736	Tumor	CESC
TCGA-EK-A2H0-01A-11R-A180-07	5.3763	Tumor	CESC
TCGA-EA-A3HR-01A-11R-A213-07	11.6606	Tumor	CESC
TCGA-EA-A5O9-01A-11R-A28H-07	5.207	Tumor	CESC
TCGA-IR-A3LF-01A-21R-A22U-07	4.8927	Tumor	CESC
TCGA-VS-A950-01A-11R-A42T-07	5.1864	Tumor	CESC
TCGA-EA-A439-01A-11R-A24H-07	4.4985	Tumor	CESC
TCGA-EA-A5FO-01A-21R-A28H-07	6.3768	Tumor	CESC
TCGA-VS-A9V4-01A-12R-A42T-07	6.473	Tumor	CESC
TCGA-DG-A2KM-01A-11R-A180-07	11.389	Tumor	CESC
TCGA-JX-A3PZ-01A-11R-A32Y-07	8.1187	Tumor	CESC
TCGA-EA-A3HS-01A-11R-A213-07	9.1307	Tumor	CESC
TCGA-C5-A1MK-01A-11R-A14Y-07	8.0545	Tumor	CESC
TCGA-ZJ-A8QQ-01A-11R-A37O-07	6.053	Tumor	CESC
TCGA-VS-A94X-01A-11R-A38B-07	6.6945	Tumor	CESC
TCGA-ZJ-AAXU-01A-11R-A42T-07	6.6317	Tumor	CESC
TCGA-C5-A7CK-01A-11R-A32P-07	15.0417	Tumor	CESC
TCGA-ZJ-AB0H-01A-11R-A42T-07	15.5145	Tumor	CESC
TCGA-C5-A2LZ-01A-11R-A213-07	6.3487	Tumor	CESC
TCGA-VS-A957-01A-11R-A42T-07	18.8019	Tumor	CESC
TCGA-VS-A8EH-01A-11R-A36F-07	24.9173	Tumor	CESC
TCGA-VS-A8EJ-01A-11R-A37O-07	2.3696	Tumor	CESC
TCGA-C5-A1BE-01B-11R-A13Y-07	6.665	Tumor	CESC
TCGA-ZX-AA5X-01A-11R-A42T-07	7.7365	Tumor	CESC
TCGA-DG-A2KL-01A-11R-A180-07	9.2356	Tumor	CESC
TCGA-MU-A8JM-01A-11R-A36F-07	12.0856	Tumor	CESC
TCGA-IR-A3LC-01A-11R-A213-07	5.1324	Tumor	CESC
TCGA-JW-A5VJ-01A-11R-A28H-07	9.5541	Tumor	CESC
TCGA-MU-A51Y-01A-11R-A26T-07	9.2018	Tumor	CESC
TCGA-MA-AA41-01A-11R-A38B-07	4.2783	Tumor	CESC
TCGA-VS-A9UO-01A-11R-A42T-07	5.0202	Tumor	CESC
TCGA-C5-A3HE-01A-21R-A22U-07	3.4456	Tumor	CESC
TCGA-C5-A2LT-01A-11R-A18M-07	6.8697	Tumor	CESC
TCGA-EK-A2PM-01A-11R-A18M-07	8.9678	Tumor	CESC
TCGA-C5-A1MQ-01A-11R-A14Y-07	1.9278	Tumor	CESC
TCGA-C5-A1M7-01A-11R-A13Y-07	7.609	Tumor	CESC
TCGA-EA-A5ZE-01A-11R-A28H-07	9.9391	Tumor	CESC
TCGA-VS-A94Z-01A-11R-A38B-07	7.4201	Tumor	CESC
TCGA-VS-A9UC-01A-11R-A42T-07	9.6631	Tumor	CESC
TCGA-C5-A1BN-01B-11R-A14Y-07	12.4845	Tumor	CESC
TCGA-EA-A43B-01A-81R-A32Y-07	5.3565	Tumor	CESC
TCGA-DS-A1OA-01A-11R-A14Y-07	8.4969	Tumor	CESC
TCGA-MY-A5BE-01A-21R-A26T-07	3.521	Tumor	CESC
TCGA-EK-A2RC-01A-11R-A18M-07	4.3275	Tumor	CESC
TCGA-VS-A8EB-01A-11R-A36F-07	6.8453	Tumor	CESC
TCGA-MY-A5BF-01A-11R-A26T-07	8.9806	Tumor	CESC
TCGA-ZJ-AB0I-01A-11R-A42T-07	8.3407	Tumor	CESC
TCGA-JW-A5VK-01A-11R-A28H-07	4.8065	Tumor	CESC
TCGA-UC-A7PG-06A-11R-A42S-07	12.0722	Tumor	CESC
TCGA-C5-A8XI-01A-11R-A37O-07	11.1444	Tumor	CESC
TCGA-EK-A2RB-01A-11R-A18M-07	3.0032	Tumor	CESC
TCGA-IR-A3LK-01A-12R-A213-07	7.8482	Tumor	CESC
TCGA-BI-A0VR-01A-11R-A10U-07	9.6976	Tumor	CESC
TCGA-VS-A9UP-01A-11R-A42T-07	4.872	Tumor	CESC
TCGA-C5-A2M1-01A-11R-A18M-07	4.6467	Tumor	CESC
TCGA-EA-A1QS-01A-61R-A22U-07	6.4856	Tumor	CESC
TCGA-C5-A7CO-01A-11R-A352-07	7.201	Tumor	CESC
TCGA-VS-A959-01A-11R-A42T-07	8.3837	Tumor	CESC
TCGA-VS-A9UB-01A-22R-A42T-07	5.5273	Tumor	CESC
TCGA-FU-A40J-01A-11R-A24H-07	3.0968	Tumor	CESC
TCGA-C5-A3HL-01A-11R-A213-07	10.4402	Tumor	CESC
TCGA-C5-A1BI-01B-11R-A13Y-07	15.3039	Tumor	CESC
TCGA-ZJ-AAX4-01A-11R-A42T-07	7.0411	Tumor	CESC
TCGA-EK-A3GK-01A-11R-A213-07	11.139	Tumor	CESC
TCGA-VS-A9V2-01A-11R-A42T-07	8.2781	Tumor	CESC
TCGA-HM-A3JK-01A-11R-A32Y-07	5.7048	Tumor	CESC
TCGA-C5-A1M9-01A-11R-A13Y-07	6.3627	Tumor	CESC
TCGA-UC-A7PI-01A-11R-A42S-07	4.5869	Tumor	CESC
TCGA-BI-A20A-01A-11R-A14Y-07	8.4081	Tumor	CESC
TCGA-Q1-A73O-01A-11R-A32P-07	11.2003	Tumor	CESC
TCGA-ZJ-A8QR-01A-11R-A37O-07	13.6471	Tumor	CESC
TCGA-ZJ-AAX8-01A-11R-A42T-07	8.9582	Tumor	CESC
TCGA-MA-AA3Z-01A-11R-A38B-07	8.1976	Tumor	CESC
TCGA-C5-A7UI-01A-11R-A36F-07	1.7184	Tumor	CESC
TCGA-EX-A3L1-01A-11R-A32Y-07	12.1478	Tumor	CESC
TCGA-VS-A9UU-01A-11R-A42T-07	9.9379	Tumor	CESC
TCGA-C5-A7UE-01A-11R-A33Z-07	7.041	Tumor	CESC
TCGA-EA-A78R-01A-11R-A32P-07	2.9304	Tumor	CESC
TCGA-VS-A8QA-01A-11R-A37O-07	4.3907	Tumor	CESC
TCGA-C5-A1M8-01A-21R-A13Y-07	9.0649	Tumor	CESC
TCGA-EA-A1QT-01A-11R-A14Y-07	4.5595	Tumor	CESC
TCGA-JW-A5VH-01A-11R-A28H-07	5.9106	Tumor	CESC
TCGA-HM-A6W2-06A-22R-A33Z-07	5.9426	Tumor	CESC
TCGA-WL-A834-01A-11R-A352-07	10.028	Tumor	CESC
TCGA-Q1-A73S-01A-11R-A33Z-07	5.2776	Tumor	CESC
TCGA-VS-A9V0-01A-11R-A42T-07	5.0581	Tumor	CESC
TCGA-LP-A5U2-01A-11R-A28H-07	4.6446	Tumor	CESC
TCGA-DS-A7WH-01A-22R-A352-07	16.6544	Tumor	CESC
TCGA-EX-A8YF-01A-11R-A37O-07	4.0005	Tumor	CESC
TCGA-C5-A2LX-01A-11R-A18M-07	3.779	Tumor	CESC
TCGA-DS-A5RQ-01A-11R-A28H-07	6.9781	Tumor	CESC
TCGA-EA-A3Y4-01A-51R-A24H-07	3.4923	Tumor	CESC
TCGA-EA-A3QD-01A-32R-A22U-07	5.1744	Tumor	CESC
TCGA-C5-A7CL-01A-11R-A32P-07	11.3079	Tumor	CESC
TCGA-VS-A8EC-01A-11R-A36F-07	1.8549	Tumor	CESC
TCGA-VS-A9UH-01A-11R-A42T-07	4.712	Tumor	CESC
TCGA-EK-A3GJ-01A-21R-A213-07	4.6166	Tumor	CESC
TCGA-ZJ-A8QO-01A-11R-A37O-07	9.9018	Tumor	CESC
TCGA-EK-A2RE-01A-11R-A18M-07	7.515	Tumor	CESC
TCGA-VS-A9UM-01A-11R-A42T-07	11.5597	Tumor	CESC
TCGA-EA-A3HU-01A-11R-A213-07	4.7181	Tumor	CESC
TCGA-IR-A3LL-01A-11R-A213-07	6.0239	Tumor	CESC
TCGA-UC-A7PG-01A-11R-A42S-07	13.1112	Tumor	CESC
TCGA-HG-A2PA-01A-11R-A213-07	10.145	Tumor	CESC
TCGA-Q1-A5R2-01A-11R-A28H-07	2.8235	Tumor	CESC
TCGA-HM-A4S6-01A-11R-A26T-07	14.6705	Tumor	CESC
TCGA-LP-A4AX-01A-12R-A24H-07	17.771	Tumor	CESC
TCGA-EA-A5ZF-01A-11R-A28H-07	5.9102	Tumor	CESC
TCGA-FU-A3HZ-01A-11R-A213-07	4.1154	Tumor	CESC
TCGA-Q1-A6DW-01A-11R-A32P-07	11.74	Tumor	CESC
TCGA-VS-A9V3-01A-11R-A42T-07	11.3612	Tumor	CESC
TCGA-C5-A7X3-01A-11R-A352-07	4.1776	Tumor	CESC
TCGA-RA-A741-01A-11R-A33Z-07	3.2361	Tumor	CESC
TCGA-VS-A9U7-01A-11R-A42T-07	5.2125	Tumor	CESC
TCGA-IR-A3LH-01A-21R-A213-07	8.3672	Tumor	CESC
TCGA-EK-A3GN-01A-11R-A213-07	4.1725	Tumor	CESC
TCGA-VS-A9UQ-01A-21R-A42T-07	11.7381	Tumor	CESC
TCGA-Q1-A73R-01A-11R-A33Z-07	8.2053	Tumor	CESC
TCGA-MA-AA3X-01A-22R-A42S-07	13.8644	Tumor	CESC
TCGA-EA-A6QX-01A-12R-A33Z-07	6.9848	Tumor	CESC
TCGA-VS-A94Y-01A-11R-A38B-07	14.4521	Tumor	CESC
TCGA-C5-A7XC-01A-11R-A38B-07	9.371	Tumor	CESC
TCGA-LP-A4AU-01A-32R-A32Y-07	8.198	Tumor	CESC
TCGA-C5-A8YT-01A-11R-A37O-07	3.7705	Tumor	CESC
TCGA-VS-A953-01A-11R-A38B-07	6.9556	Tumor	CESC
TCGA-EK-A2R9-01A-11R-A18M-07	6.0699	Tumor	CESC
TCGA-EA-A3HQ-01A-11R-A213-07	9.1309	Tumor	CESC
TCGA-EA-A410-01A-11R-A32Y-07	3.9185	Tumor	CESC
TCGA-DS-A1OC-01A-11R-A14Y-07	17.8467	Tumor	CESC
TCGA-C5-A1BF-01B-11R-A13Y-07	10.9545	Tumor	CESC
TCGA-MY-A913-01A-11R-A37O-07	10.8653	Tumor	CESC
TCGA-MA-AA3W-01A-11R-A38B-07	7.5103	Tumor	CESC
TCGA-VS-A952-01A-11R-A38B-07	7.7254	Tumor	CESC
TCGA-DS-A1OD-01A-11R-A14Y-07	5.2009	Tumor	CESC
TCGA-EK-A2PI-01A-11R-A18M-07	13.7233	Tumor	CESC
TCGA-C5-A1M5-01A-11R-A13Y-07	5.858	Tumor	CESC
TCGA-C5-A1MP-01A-11R-A14Y-07	8.2563	Tumor	CESC
TCGA-JX-A3Q0-01A-11R-A32Y-07	6.4815	Tumor	CESC
TCGA-EK-A2PL-01A-11R-A18M-07	4.9408	Tumor	CESC
TCGA-FU-A3TQ-01A-11R-A22U-07	13.5556	Tumor	CESC
TCGA-EK-A2R7-01A-11R-A18M-07	3.4532	Tumor	CESC
TCGA-EK-A2PK-01A-11R-A18M-07	6.2719	Tumor	CESC
TCGA-VS-A8EK-01A-12R-A37O-07	10.1003	Tumor	CESC
TCGA-2W-A8YY-01A-11R-A37O-07	7.1535	Tumor	CESC
TCGA-EA-A50E-01A-21R-A26T-07	7.395	Tumor	CESC
TCGA-EA-A5ZD-01A-11R-A28H-07	6.3681	Tumor	CESC
TCGA-EK-A2H1-01A-11R-A180-07	5.4367	Tumor	CESC
TCGA-VS-AA62-01A-11R-A42T-07	21.2113	Tumor	CESC
TCGA-MY-A5BD-01A-11R-A26T-07	4.4522	Tumor	CESC
TCGA-EX-A69L-01A-11R-A32P-07	6.1794	Tumor	CESC
TCGA-DS-A0VK-01A-21R-A10U-07	14.015	Tumor	CESC
TCGA-UC-A7PD-01A-11R-A352-07	6.9356	Tumor	CESC
TCGA-EK-A3GM-01A-11R-A213-07	15.4131	Tumor	CESC
TCGA-VS-A8QF-01A-21R-A37O-07	6.6606	Tumor	CESC
TCGA-EK-A2RK-01A-11R-A18M-07	3.9403	Tumor	CESC
TCGA-C5-A1M6-01A-11R-A13Y-07	6.7065	Tumor	CESC
TCGA-JW-A5VG-01A-11R-A28H-07	5.9929	Tumor	CESC
TCGA-VS-A8EI-01A-11R-A37O-07	9.4281	Tumor	CESC
TCGA-VS-A9UT-01A-11R-A42T-07	8.9536	Tumor	CESC
TCGA-Q1-A5R1-01A-11R-A28H-07	4.4475	Tumor	CESC
TCGA-VS-A8EG-01A-11R-A36F-07	15.5403	Tumor	CESC
TCGA-DS-A0VM-01A-11R-A10U-07	8.7171	Tumor	CESC
TCGA-FU-A57G-01A-11R-A26T-07	3.5025	Tumor	CESC
TCGA-EA-A4BA-01A-21R-A26T-07	1.2768	Tumor	CESC
TCGA-DS-A0VN-01A-21R-A10U-07	4.2458	Tumor	CESC
TCGA-PN-A8MA-01A-11R-A36F-07	4.8267	Tumor	CESC
TCGA-DG-A2KK-01A-11R-A180-07	4.5516	Tumor	CESC
TCGA-FU-A5XV-01A-11R-A28H-07	8.3899	Tumor	CESC
TCGA-C5-A1MF-01A-11R-A13Y-07	0.9264	Tumor	CESC
TCGA-VS-A9UI-01A-11R-A42T-07	10.4189	Tumor	CESC
TCGA-EK-A2RJ-01A-11R-A18M-07	12.7772	Tumor	CESC
TCGA-C5-A8XK-01A-11R-A37O-07	11.541	Tumor	CESC
TCGA-C5-A8ZZ-01A-11R-A37O-07	8.6769	Tumor	CESC
TCGA-VS-A9UZ-01A-11R-A42T-07	4.3053	Tumor	CESC
TCGA-R2-A69V-01A-11R-A32P-07	6.5191	Tumor	CESC
TCGA-C5-A7CH-01A-11R-A33Z-07	10.5108	Tumor	CESC
TCGA-C5-A1BM-01A-11R-A13Y-07	10.9137	Tumor	CESC
TCGA-C5-A2LS-01A-22R-A22U-07	3.8094	Tumor	CESC
TCGA-IR-A3L7-01A-21R-A213-07	5.3746	Tumor	CESC
TCGA-C5-A8XH-01A-11R-A37O-07	11.253	Tumor	CESC
TCGA-VS-A9V1-01A-11R-A42T-07	3.7298	Tumor	CESC
TCGA-VS-A9UD-01A-11R-A42T-07	4.9688	Tumor	CESC
TCGA-C5-A1MN-01A-11R-A14Y-07	10.588	Tumor	CESC
TCGA-IR-A3LI-01A-11R-A32Y-07	3.435	Tumor	CESC
TCGA-C5-A8XJ-01A-11R-A37O-07	6.8785	Tumor	CESC
TCGA-VS-A954-01A-11R-A38B-07	4.1428	Tumor	CESC
TCGA-EK-A2PG-01A-11R-A18M-07	6.3232	Tumor	CESC
TCGA-FU-A23K-01A-11R-A16R-07	1.1817	Tumor	CESC
TCGA-C5-A2LV-01A-11R-A18M-07	5.4641	Tumor	CESC
TCGA-DS-A3LQ-01A-21R-A21T-07	8.1666	Tumor	CESC
TCGA-C5-A1BL-01A-11R-A13Y-07	9.6595	Tumor	CESC
TCGA-EK-A2RA-01A-11R-A18M-07	4.1738	Tumor	CESC
TCGA-IR-A3LA-01A-11R-A22U-07	3.146	Tumor	CESC
TCGA-C5-A7CJ-01A-11R-A32P-07	11.2169	Tumor	CESC
TCGA-BI-A0VS-01A-11R-A10U-07	8.6515	Tumor	CESC
TCGA-EA-A44S-01A-12R-A26T-07	5.8938	Tumor	CESC
TCGA-C5-A901-01A-11R-A37O-07	18.6761	Tumor	CESC
TCGA-VS-A9UL-01A-11R-A42T-07	6.4217	Tumor	CESC
TCGA-EK-A2R8-01A-21R-A18M-07	5.7972	Tumor	CESC
TCGA-W5-AA2Q-11A-11R-A41I-07	1.0751	Normal	CHOL
TCGA-W5-AA31-11A-11R-A41I-07	1.6056	Normal	CHOL
TCGA-W5-AA2X-11A-11R-A41I-07	1.862	Normal	CHOL
TCGA-W5-AA2U-11A-11R-A41I-07	1.2374	Normal	CHOL
TCGA-W5-AA30-11A-11R-A41I-07	1.7091	Normal	CHOL
TCGA-ZU-A8S4-11A-11R-A41I-07	1.1416	Normal	CHOL
TCGA-W5-AA34-11A-11R-A41I-07	1.1968	Normal	CHOL
TCGA-W5-AA2I-11A-11R-A41I-07	1.0135	Normal	CHOL
TCGA-W5-AA2R-11A-11R-A41I-07	4.7301	Normal	CHOL
TCGA-4G-AAZT-01A-11R-A41I-07	1.2653	Tumor	CHOL
TCGA-W5-AA30-01A-31R-A41I-07	5.423	Tumor	CHOL
TCGA-W5-AA33-01A-11R-A41I-07	5.9075	Tumor	CHOL
TCGA-W5-AA38-01A-11R-A41I-07	6.523	Tumor	CHOL
TCGA-3X-AAVC-01A-21R-A41I-07	2.3646	Tumor	CHOL
TCGA-W5-AA2Z-01A-11R-A41I-07	8.9629	Tumor	CHOL
TCGA-4G-AAZO-01A-12R-A41I-07	5.8853	Tumor	CHOL
TCGA-W5-AA34-01A-11R-A41I-07	4.9879	Tumor	CHOL
TCGA-W5-AA2H-01A-31R-A41I-07	2.495	Tumor	CHOL
TCGA-ZD-A8I3-01A-11R-A41I-07	9.8888	Tumor	CHOL
TCGA-ZH-A8Y5-01A-11R-A41I-07	8.216	Tumor	CHOL
TCGA-ZH-A8Y6-01A-11R-A41I-07	4.6011	Tumor	CHOL
TCGA-3X-AAVA-01A-11R-A41I-07	3.7831	Tumor	CHOL
TCGA-3X-AAV9-01A-72R-A41I-07	6.9428	Tumor	CHOL
TCGA-ZH-A8Y2-01A-11R-A41I-07	9.1042	Tumor	CHOL
TCGA-ZH-A8Y8-01A-51R-A41I-07	11.0879	Tumor	CHOL
TCGA-W5-AA2Q-01A-11R-A41I-07	4.984	Tumor	CHOL
TCGA-W5-AA2U-01A-11R-A41I-07	8.5786	Tumor	CHOL
TCGA-W5-AA2I-01A-32R-A41I-07	1.6701	Tumor	CHOL
TCGA-3X-AAVB-01A-31R-A41I-07	5.8924	Tumor	CHOL
TCGA-ZH-A8Y4-01A-11R-A41I-07	21.1291	Tumor	CHOL
TCGA-W5-AA2W-01A-11R-A41I-07	18.6866	Tumor	CHOL
TCGA-W5-AA36-01A-11R-A41I-07	3.5238	Tumor	CHOL
TCGA-3X-AAVE-01A-11R-A41I-07	10.8842	Tumor	CHOL
TCGA-ZU-A8S4-01A-11R-A41I-07	20.9031	Tumor	CHOL
TCGA-WD-A7RX-01A-12R-A41I-07	3.5122	Tumor	CHOL
TCGA-W5-AA2G-01A-11R-A41I-07	7.6321	Tumor	CHOL
TCGA-ZH-A8Y1-01A-11R-A41I-07	5.955	Tumor	CHOL
TCGA-W5-AA39-01A-11R-A41I-07	1.4743	Tumor	CHOL
TCGA-YR-A95A-01A-12R-A41I-07	3.0634	Tumor	CHOL
TCGA-W6-AA0S-01A-11R-A41I-07	8.1939	Tumor	CHOL
TCGA-W5-AA31-01A-11R-A41I-07	6.6278	Tumor	CHOL
TCGA-W5-AA2T-01A-12R-A41I-07	7.0108	Tumor	CHOL
TCGA-W5-AA2X-01A-11R-A41I-07	2.8196	Tumor	CHOL
TCGA-W5-AA2O-01A-11R-A41I-07	6.5768	Tumor	CHOL
TCGA-A6-5659-11A-01R-1653-07	2.9445	Normal	COAD
TCGA-A6-2682-11A-01R-A32Z-07	4.8435	Normal	COAD
TCGA-AA-3534-11A-01R-A32Z-07	4.1259	Normal	COAD
TCGA-AA-3489-11A-01R-1839-07	2.466	Normal	COAD
TCGA-A6-2678-11A-01R-A32Z-07	4.0159	Normal	COAD
TCGA-AA-3520-11A-01R-A32Z-07	4.7623	Normal	COAD
TCGA-AA-3511-11A-01R-1839-07	3.7618	Normal	COAD
TCGA-A6-2671-11A-01R-A32Z-07	3.3482	Normal	COAD
TCGA-A6-5662-11A-01R-1653-07	3.1258	Normal	COAD
TCGA-A6-2686-11A-01R-A32Z-07	4.1408	Normal	COAD
TCGA-AA-3663-11A-01R-1723-07	3.5246	Normal	COAD
TCGA-AA-3527-11A-01R-A32Z-07	4.4154	Normal	COAD
TCGA-A6-2683-11A-01R-A32Z-07	4.3744	Normal	COAD
TCGA-AA-3514-11A-01R-A32Z-07	4.1786	Normal	COAD
TCGA-AA-3516-11A-01R-A32Z-07	3.9385	Normal	COAD
TCGA-AA-3517-11A-01R-A32Z-07	3.4396	Normal	COAD
TCGA-A6-2679-11A-01R-A32Z-07	4.2445	Normal	COAD
TCGA-AA-3531-11A-01R-A32Z-07	3.6901	Normal	COAD
TCGA-A6-2685-11A-01R-A32Z-07	4.8602	Normal	COAD
TCGA-AA-3713-11A-01R-1723-07	1.6955	Normal	COAD
TCGA-AA-3522-11A-01R-A32Z-07	3.9702	Normal	COAD
TCGA-AZ-6603-11A-02R-1839-07	4.3143	Normal	COAD
TCGA-AA-3712-11A-01R-1723-07	4.2279	Normal	COAD
TCGA-AA-3496-11A-01R-1839-07	3.7071	Normal	COAD
TCGA-AZ-6600-11A-01R-1774-07	5.0877	Normal	COAD
TCGA-AZ-6601-11A-01R-1774-07	3.4448	Normal	COAD
TCGA-AA-3518-11A-01R-1672-07	3.1736	Normal	COAD
TCGA-AZ-6605-11A-01R-1839-07	3.4296	Normal	COAD
TCGA-F4-6704-11A-01R-1839-07	5.1494	Normal	COAD
TCGA-A6-5665-11A-01R-1653-07	4.6154	Normal	COAD
TCGA-AA-3662-11A-01R-1723-07	2.661	Normal	COAD
TCGA-A6-2675-11A-01R-1723-07	7.162	Normal	COAD
TCGA-AZ-6599-11A-01R-1774-07	4.24	Normal	COAD
TCGA-AA-3660-11A-01R-1723-07	2.6302	Normal	COAD
TCGA-AA-3655-11A-01R-1723-07	1.8889	Normal	COAD
TCGA-A6-2680-11A-01R-A32Z-07	4.3028	Normal	COAD
TCGA-A6-2684-11A-01R-A32Z-07	2.5988	Normal	COAD
TCGA-AA-3525-11A-01R-A32Z-07	4.3062	Normal	COAD
TCGA-AA-3697-11A-01R-1723-07	3.8782	Normal	COAD
TCGA-AZ-6598-11A-01R-1774-07	3.0504	Normal	COAD
TCGA-A6-5667-11A-01R-1723-07	3.5626	Normal	COAD
TCGA-A6-6780-01A-11R-A278-07	7.3526	Tumor	COAD
TCGA-CM-5868-01A-01R-1653-07	3.0406	Tumor	COAD
TCGA-CM-6165-01A-11R-1653-07	3.2735	Tumor	COAD
TCGA-AA-3956-01A-02R-1022-07	2.8399	Tumor	COAD
TCGA-AA-3527-01A-01R-0821-07	4.3853	Tumor	COAD
TCGA-CA-6716-01A-11R-1839-07	2.6524	Tumor	COAD
TCGA-D5-6930-01A-11R-1928-07	3.898	Tumor	COAD
TCGA-AY-A8YK-01A-11R-A41B-07	3.5956	Tumor	COAD
TCGA-CM-6164-01A-11R-1653-07	3.8462	Tumor	COAD
TCGA-D5-6530-01A-11R-1723-07	3.9717	Tumor	COAD
TCGA-G4-6323-01A-11R-1723-07	3.3897	Tumor	COAD
TCGA-AA-3521-01A-01R-0821-07	3.7147	Tumor	COAD
TCGA-NH-A50V-01A-11R-A28H-07	7.2477	Tumor	COAD
TCGA-A6-5661-01B-05R-2302-07	5.1027	Tumor	COAD
TCGA-A6-4107-01A-02R-1410-07	2.841	Tumor	COAD
TCGA-AY-4070-01A-01R-1113-07	5.8409	Tumor	COAD
TCGA-QL-A97D-01A-12R-A41B-07	3.2051	Tumor	COAD
TCGA-AA-3530-01A-01R-1022-07	3.2164	Tumor	COAD
TCGA-A6-5666-01A-01R-1653-07	1.7445	Tumor	COAD
TCGA-AA-3655-01A-02R-1723-07	3.2992	Tumor	COAD
TCGA-A6-5656-01A-21R-A278-07	5.5005	Tumor	COAD
TCGA-A6-6653-01A-11R-1774-07	5.2884	Tumor	COAD
TCGA-DM-A0XD-01A-12R-A155-07	3.6908	Tumor	COAD
TCGA-DM-A28K-01A-21R-A32Y-07	3.1059	Tumor	COAD
TCGA-A6-A565-01A-31R-A28H-07	5.9262	Tumor	COAD
TCGA-AD-6890-01A-11R-1928-07	2.9	Tumor	COAD
TCGA-A6-2676-01A-01R-0826-07	5.9891	Tumor	COAD
TCGA-CM-5862-01A-01R-1653-07	3.0614	Tumor	COAD
TCGA-AA-3815-01A-01R-1022-07	5.4886	Tumor	COAD
TCGA-A6-6648-01A-11R-1774-07	4.5394	Tumor	COAD
TCGA-D5-5541-01A-01R-1653-07	4.0889	Tumor	COAD
TCGA-CM-6679-01A-11R-1839-07	3.664	Tumor	COAD
TCGA-AA-A02K-01A-03R-A32Y-07	3.0674	Tumor	COAD
TCGA-A6-3810-01A-01R-1022-07	4.4746	Tumor	COAD
TCGA-CM-6677-01A-11R-1839-07	3.8481	Tumor	COAD
TCGA-G4-6306-01A-11R-1774-07	3.1872	Tumor	COAD
TCGA-AA-3693-01A-01R-0905-07	1.9227	Tumor	COAD
TCGA-AA-3712-01A-21R-1723-07	5.9609	Tumor	COAD
TCGA-AA-3837-01A-01R-0905-07	4.7887	Tumor	COAD
TCGA-A6-3807-01A-01R-1022-07	4.5243	Tumor	COAD
TCGA-CM-6170-01A-11R-1653-07	4.3775	Tumor	COAD
TCGA-AZ-6600-01A-11R-1774-07	5.9607	Tumor	COAD
TCGA-AA-A00O-01A-02R-A089-07	3.7955	Tumor	COAD
TCGA-A6-6780-01B-04R-A277-07	4.262	Tumor	COAD
TCGA-AA-3941-01A-01R-1022-07	3.1629	Tumor	COAD
TCGA-F4-6856-01A-11R-1928-07	3.4157	Tumor	COAD
TCGA-DM-A1HA-01A-11R-A155-07	9.2016	Tumor	COAD
TCGA-AA-3495-01A-01R-1410-07	3.9765	Tumor	COAD
TCGA-AA-3862-01A-01R-1022-07	2.4522	Tumor	COAD
TCGA-F4-6460-01A-11R-1774-07	2.6815	Tumor	COAD
TCGA-CM-6162-01A-11R-1653-07	8.9834	Tumor	COAD
TCGA-G4-6302-01A-11R-1723-07	4.3284	Tumor	COAD
TCGA-AA-3511-01A-21R-1839-07	3.0805	Tumor	COAD
TCGA-AA-A017-01A-01R-A00A-07	2.7668	Tumor	COAD
TCGA-CM-6167-01A-11R-1653-07	4.3385	Tumor	COAD
TCGA-AA-3553-01A-01R-0821-07	4.0306	Tumor	COAD
TCGA-CK-6751-01A-11R-1839-07	4.6579	Tumor	COAD
TCGA-AA-A02E-01A-01R-A00A-07	3.3761	Tumor	COAD
TCGA-DM-A1D6-01A-21R-A155-07	2.2513	Tumor	COAD
TCGA-AA-A01S-01A-21R-A083-07	2.4842	Tumor	COAD
TCGA-A6-6141-01A-11R-1774-07	4.842	Tumor	COAD
TCGA-A6-2681-01A-01R-1410-07	4.032	Tumor	COAD
TCGA-AA-A00N-01A-02R-A00A-07	4.9822	Tumor	COAD
TCGA-DM-A0X9-01A-11R-A155-07	3.8086	Tumor	COAD
TCGA-AA-3684-01A-02R-0905-07	6.3425	Tumor	COAD
TCGA-AY-A71X-01A-12R-A37K-07	4.452	Tumor	COAD
TCGA-AA-A00U-01A-01R-A002-07	2.7242	Tumor	COAD
TCGA-DM-A1D8-01A-11R-A155-07	2.1323	Tumor	COAD
TCGA-AY-6196-01A-11R-1723-07	6.0132	Tumor	COAD
TCGA-A6-6650-01A-11R-A278-07	5.0349	Tumor	COAD
TCGA-G4-6625-01A-21R-1774-07	4.364	Tumor	COAD
TCGA-AA-A022-01A-21R-A16W-07	7.8657	Tumor	COAD
TCGA-F4-6459-01A-11R-1774-07	4.4472	Tumor	COAD
TCGA-D5-6529-01A-11R-1774-07	5.7126	Tumor	COAD
TCGA-CM-5348-01A-21R-1723-07	7.3904	Tumor	COAD
TCGA-A6-2679-01A-02R-1410-07	3.9519	Tumor	COAD
TCGA-AA-A00D-01A-01R-A002-07	2.8993	Tumor	COAD
TCGA-DM-A28C-01A-11R-A32Y-07	3.3951	Tumor	COAD
TCGA-CA-5255-01A-11R-1839-07	3.2415	Tumor	COAD
TCGA-AA-3519-01A-02R-0821-07	3.5095	Tumor	COAD
TCGA-CA-5256-01A-01R-1410-07	2.4012	Tumor	COAD
TCGA-AZ-4681-01A-01R-1410-07	2.8466	Tumor	COAD
TCGA-AD-5900-01A-11R-1653-07	6.0221	Tumor	COAD
TCGA-AZ-6599-01A-11R-1774-07	4.2215	Tumor	COAD
TCGA-G4-6586-01A-11R-1774-07	3.1716	Tumor	COAD
TCGA-AA-3518-01A-02R-0826-07	3.519	Tumor	COAD
TCGA-NH-A6GA-01A-11R-A37K-07	8.3588	Tumor	COAD
TCGA-AA-3688-01A-01R-0905-07	2.2497	Tumor	COAD
TCGA-A6-6782-01A-11R-1839-07	3.6127	Tumor	COAD
TCGA-F4-6461-01A-11R-1774-07	3.2537	Tumor	COAD
TCGA-AA-A02Y-01A-43R-A32Y-07	2.82	Tumor	COAD
TCGA-CA-6717-01A-11R-1839-07	5.332	Tumor	COAD
TCGA-AZ-4682-01B-01R-A32Z-07	2.0337	Tumor	COAD
TCGA-AA-3846-01A-01R-1022-07	4.028	Tumor	COAD
TCGA-CM-5861-01A-01R-1653-07	3.0556	Tumor	COAD
TCGA-AZ-6603-01A-11R-1839-07	4.3393	Tumor	COAD
TCGA-A6-6649-01A-11R-1774-07	5.5977	Tumor	COAD
TCGA-CA-5797-01A-01R-1653-07	3.8734	Tumor	COAD
TCGA-3L-AA1B-01A-11R-A37K-07	2.9937	Tumor	COAD
TCGA-CK-5914-01A-11R-1653-07	3.7939	Tumor	COAD
TCGA-D5-6541-01A-11R-1723-07	5.7907	Tumor	COAD
TCGA-AA-3966-01A-01R-1113-07	5.4087	Tumor	COAD
TCGA-CM-6675-01A-11R-1839-07	8.6443	Tumor	COAD
TCGA-CM-4750-01A-01R-1410-07	3.381	Tumor	COAD
TCGA-AA-A00Z-01A-01R-A002-07	4.8184	Tumor	COAD
TCGA-AY-6386-01A-21R-1723-07	7.2568	Tumor	COAD
TCGA-G4-6321-01A-11R-1723-07	7.2185	Tumor	COAD
TCGA-G4-6320-01A-11R-1723-07	2.0635	Tumor	COAD
TCGA-5M-AATA-01A-31R-A41B-07	6.3969	Tumor	COAD
TCGA-AA-A00K-01A-02R-A002-07	5.411	Tumor	COAD
TCGA-AA-A01I-01A-02R-A089-07	6.6382	Tumor	COAD
TCGA-A6-5660-01A-01R-1653-07	4.1899	Tumor	COAD
TCGA-CK-6747-01A-11R-1839-07	4.7538	Tumor	COAD
TCGA-4N-A93T-01A-11R-A37K-07	0.2877	Tumor	COAD
TCGA-AA-3952-01A-01R-1022-07	3.6745	Tumor	COAD
TCGA-NH-A6GB-01A-11R-A37K-07	6.616	Tumor	COAD
TCGA-D5-6931-01A-11R-1928-07	9.5732	Tumor	COAD
TCGA-AA-3973-01A-01R-1022-07	3.1888	Tumor	COAD
TCGA-AA-3841-01A-01R-0905-07	4.5218	Tumor	COAD
TCGA-A6-6654-01A-21R-1839-07	8.5682	Tumor	COAD
TCGA-A6-2674-01B-04R-A277-07	8.7283	Tumor	COAD
TCGA-AA-A02H-01A-01R-A089-07	3.5811	Tumor	COAD
TCGA-AA-3510-01A-01R-1410-07	4.2618	Tumor	COAD
TCGA-AA-3562-01A-02R-0821-07	3.5812	Tumor	COAD
TCGA-DM-A280-01A-12R-A16W-07	3.4027	Tumor	COAD
TCGA-AA-A024-01A-02R-A00A-07	3.3678	Tumor	COAD
TCGA-AA-3522-01A-01R-0821-07	3.4814	Tumor	COAD
TCGA-CM-6168-01A-11R-1653-07	6.9847	Tumor	COAD
TCGA-AA-3526-01A-02R-A32Z-07	2.7596	Tumor	COAD
TCGA-G4-6314-01A-11R-1723-07	4.1072	Tumor	COAD
TCGA-A6-3810-01B-04R-A277-07	6.435	Tumor	COAD
TCGA-G4-6315-01A-11R-1723-07	3.1633	Tumor	COAD
TCGA-F4-6854-01A-11R-1928-07	2.9758	Tumor	COAD
TCGA-AA-A02F-01A-01R-A089-07	3.4095	Tumor	COAD
TCGA-AZ-6605-01A-11R-1839-07	4.2279	Tumor	COAD
TCGA-D5-6924-01A-11R-1928-07	5.8264	Tumor	COAD
[truncated: 6,971 more rows]

## Sheet: Supplementary Fig.2 graphs
Supplementary Fig.2b Relative cell growth								Supplementary Fig.2c Relative cell growth											Supplementary Fig.2d Relative cell growth
Time(h)	Vector			NPC1				Time(h)	shCTRL+Vector			shNPC1+Vector			shNPC1+NPC1				Time(h)	shCTRL+Vector			shNPC1+Vector			shNPC1+NPC1
0	1.02532	0.968354	1.00633	1.1027	0.972973	0.924324		0	0.980315	0.980315	1.03937	1.01299	0.935065	1.05195	0.996094	0.960938	1.04297		0	1.02469	0.987654	0.987654	0.991304	0.913043	1.09565	0.974729	0.974729	1.05054
24	3.07595	3.03797	3.05696	4.2973	3.77838	4.37838		24	2.19685	2.17323	2.11417	1.68507	1.58766	1.57792	1.94531	2.0625	2.03906		24	3.14815	3.2963	3.46914	2.41304	2.38696	2.38696	2.98917	3.16246	3.29242
48	5.75317	5.63924	5.8481	6.04865	6.17838	7.23243		48	4.75984	4.66535	5.01968	3.11688	3.30195	3.07792	4.05469	4.44141	4.57031		48	5.28395	5.4321	5.8642	3.32609	3.76957	3.67826	5.31769	5.42599	5.59928
72	10.7658	11.8291	10.538	12.9568	12.973	13.5892		72	5.8937	6.28346	6.01181	3.8961	4.08117	3.7013	5.77734	5.76562	6		72	7.30864	7.37037	6.5679	3.88696	4.18696	3.97826	6	6.16245	5.92419
96	12.7785	15.8165	16.0633	18.1946	19.1351	19.0541		96	6.01181	8.3622	7.15748	4.18831	4.87013	3.68182	6.98438	7.20703	6.46875		96	8.23457	9.74074	9.40741	4.30435	5.66087	4.34348	7.85199	9.53069	9.28159
p value	4.96917e-06							p value	3.30173e-07						2.59516e-10				p value	1.17759e-10						2.29681e-10
Supplementary Data Fig.2e Cell counts				Supplementary Fig.2f Cell counts				Supplementary Fig.2g Relative cell growth							Supplementary Fig.2h Relative cell growth													Supplementary Fig.2i Relative cell growth
shCTRL+Vector	shNPC1+Vector	shNPC1+NPC1		shCTRL+Vector	shNPC1+Vector	shNPC1+NPC1		Vector			NPC1				shCTRL						shNPC1							shCTRL						shNPC1
180	89	184		145	50	150		0.963504	0.963504	1.07299	0.976991	0.971681	1.05133		1.02553	1.01887	1.00555	0.958935	1.01221	0.978912	1.0354	0.995575	0.988938	1.0354	0.949115	0.995575		0.928444	1.07334	0.960644	0.982111	1.04114	1.01431	0.930271	0.969647	0.930271	1.10746
197	90	209		154	45	143		1.47263	1.42883	1.48905	1.4708	1.51858	1.60354		2.20422	2.57714	2.23751	2.25083	2.18424	2.16426	2.68142	2.21018	2.05089	1.9115	1.69248	1.59956		1.57782	2.30769	1.83005	2.23793	2.91413	2.62433	2.4315	2.11157	2.3872	2.25431
200	84	191		157	57	149		2.37591	2.82482	3.15876	2.62301	3.02655	3.17522		2.69034	3.34961	3.87569	3.01665	2.95005	3.08324	2.21018	2.8208	3.20575	2.64159	2.74115	2.5354		1.71306	2.49123	2.078	2.48587	3.33381	2.87764	2.84102	2.51124	2.85578	2.51616
			p value	3.53042e-05		1.93656e-05
Supplementary Fig.2l Tumor volume (mm3)				Supplementary Fig.2m Tumor weight (g)
shCTRL+Vector	shNPC1+Vector	shNPC1+NPC1		shCTRL+Vector	shNPC1+Vector	shNPC1+NPC1
1841.53	328.066	1919.7		1.81	0.256	1.802
1369.34	255.575	1161.08		1.15	0.269	1.163
1315.79	58.5242	909.121		0.972	0.033	1.001
1094.1	0	701.12		0.831	0	0.815
904.188	0	872.339		0.72	0	0.705

## Sheet: Supplementary Fig.3 graphs
Supplementary Fig.3d. Overall survival(%)				Supplementary Fig.3e. Overall survival(%)				Supplementary Fig.3f. Overall survival(%)				Supplementary Fig.3g Cell counts									Supplementary Fig.3h Cell counts
Time(months)	High MMP2	Low MMP2		Time(months)	High MMP9	Low MMP9		Time(months)	High COL5A3	Low COL5A3			TGF-β1(-)			TGF-β1(+)					TGF-β1(-)			TGF-β1(+)
79.6	0			79.6	0			91.9	0			Vector	110	100	102	235	253	257			shCTRL	shNPC1-#1	shNPC1-#2	shCTRL	shNPC1-#1	shNPC1-#2
9.44	1			43.7	0			36.1	0			NPC1	181	184	195	321	311	319			106	54	60	226	83	48
44	0			79.84	1			43	0				Vector vs. NPC1	Vector vs. Vector-TGF-β1(+)							102	56	52	246	94	63
86.72	0			14.89	1			82.4	0			p value	9.42322e-05	4.12612e-05							100	47	65	242	91	59
41.3	0			20.5	1			79.8	0															p value	shCTRL vs. shNPC1-#1	shCTRL vs. shNPC1-#2
40.6	0			42.4	0			79.8	0																2.80228e-05	1.81007e-05
9.7	1			86.72	0			80.9	0
45.5	0			19.54	1			78.8	0
79.8	0			7.61	1			79.8	0
42.9	0			79.8	0			39.2	1
42.8	0			38.9	0			78.6	0
34.3	0			108.52	0			79.6	0
20.4	1			36.4	0			28.8	1
43.8	0			45.2	0			76.7	0
33.9	0			42.8	0			76.5	0
36.2	0			8	1			79.6	0
7.61	1			42.6	0			81.8	0
74.26	1			86.85	0			81.3	0
35.1	0			9.7	1			80.9	0
8	1			43.4	0			79.9	0
33.6	0			19.8	1			47	0
104.72	0			13.4	1			43.7	0
78.6	0			17.34	1			45.5	0
108.52	0			44		0		43.4	0
82.4	0			41.3		0		45.2	0
79.8	0			94.59		0		42.3	0
79.8	0			45.5		0		42.4	0
80.9	0			35.1		0		44	0
78.8	0			40.6		0		44.9	0
39.2	1			82.4		0		43.8	0
79.6	0			81.3		0		43.7	0
28.8	1			110.26		0		44.9	0
76.7	0			42.9		0		45	0
76.5	0			104.92		0		42.8	0
81.8	0			42.8		0		42.8	0
81.3	0			20.4		1		42.7	0
80.9	0			45		0		43.2	0
79.9	0			39.8		0		40.1	0
47	0			40.1		0		43.7	0
43.7	0			44.9		0		43.4	0
43.4	0			74.26		1		13.4	1
45.2	0			43		0		37.5	1
42.3	0			40.6		0		42.9	0
42.4	0			81.8		0		40.6	0
44	0			104.72		0		41	0
44.9	0			36.2		0		44	0
43.7	0			79.8		0		38.9	0
44.9	0			80.9		0		20.5	1
45	0			78.8		0		42.6	0
42.8	0			79.8		0		41.3	0
42.7	0			39.2		1		39.8	0
43.2	0			78.6		0		40.6	0
40.1	0			79.6		0		30.6	1
43.7	0			28.8		1		33.3	0
43.4	0			76.7		0		33.9	0
13.4	1			76.5		0		36.2	0
37.5	1			80.9		0		27.1	1
40.6	0			79.9		0		36.4	0
43	0			47		0		35.1	0
41	0			43.7		0		33.4	0
38.9	0			43.4		0		20.4	1
20.5	1			42.3		0		33.6	0
42.6	0			44		0		34.3	0
39.8	0			43.8		0		36.1	0
30.6	1			44.9		0		36.3	0
33.3	0			42.7		0		17.48	1
27.1	1			43.2		0		14.89	1
36.4	0			43.7		0		82.49	0
36.1	0			37.5		1		7.61	1
33.4	0			41		0		19.8	1
36.1	0			30.6		1		9.7	1
36.3	0			33.3		0		79.84	1
17.48	1			33.9		0		110.26	0
14.89	1			27.1		1		19.54	1
82.49	0			36.1		0		108.49	1
19.8	1			33.4		0		26.03	1
79.84	1			33.6		0		9.44	1
110.26	0			34.3		0		8	1
19.54	1			36.1		0		17.34	1
108.49	1			36.3		0		86.36	0
26.03	1			17.48		1		40.85	1
17.34	1			82.49		0		24.33	1
86.36	0			108.49		1		113.64	0
40.85	1			26.03		1		103.38	0
91.9	0			9.44		1		74.26	1
24.33	1			86.36		0		119.87		0
113.64		0		40.85		1		116.16		0
103.38		0		91.9		0		108.52		0
119.87		0		24.33		1		104.92		0
116.16		0		113.64		0		104.72		0
104.92		0		103.38		0		86.72		0
97.57		0		119.87		0		97.57		0
86.85		0		116.16		0		86.85		0
105.9		0		97.57		0		105.9		0
95.8		0		105.9		0		95.8		0
94.59		0		95.8		0		94.59		0
115.54		0		115.54		0		115.54		0
84.69		0		84.69		0		84.69		0

[truncated: 5 more sheets: Supplementary Fig.5 graphs, Supplementary Fig.6 graphs, Supplementary Fig.7 graphs, Supplementary Fig.8 graphs, Supplementary Fig.9 graphs]
